# Supplementary material for: Resilient microorganisms in dust samples of the International Space Station—survival of the adaptation specialists
Source: Microbiome. 2016 Dec 20;4:65. doi: 10.1186/s40168-016-0217-7 (PMC5175303; doi:10.1186/s40168-016-0217-7)
Supplement: Additional file 5: Table S4. — DADA2 output (archaeal primer set; negative controls removed). (XLSX 8 kb) [file 40168_2016_217_MOESM5_ESM.xlsx]

## Sheet: RSV table
Supplementary Table 4: DADA2 output (archaeal primer set; negative controls removed)
#RSV	Dust filter-1 (2004)	Dust collector (2004)	Dust collector (2008)	Dust filter (2008)	taxonomy
GCAGCAGGCGCGAAACCTCTGCAATAGGCGAAAGCTTGACAGGGTTACTCTGAGTGACGTCCGTTAAGGACGTCTTTTGGCACCTCTAAAAATGGTGCAGAATAAGGGGTGGGCAAGTCTGGTGTCAGCCGCCGCGGT	27641	31325	0	0	Archaea;Thaumarchaeota;Soil_Crenarchaeotic_Group(SCG);Unknown_Order;Unknown_Family;Candidatus_Nitrososphaera
GCACCAGGCGCGAAACCTCTGCAATAGGCGAAAGCTTGACAGGGTTACTCTGAGTGACGTCCGTTAAGGACGTCTTTTGGCACCTCTAAAAATGGTGCAGAATAAGGGGTGGGCAAGTCTGGTGTCAGCCGCCGCGGT	11016	28056	0	0	Archaea;Thaumarchaeota;Soil_Crenarchaeotic_Group(SCG);Unknown_Order;Unknown_Family;Candidatus_Nitrososphaera
GCAGCAGTCGCGAAACCTCTGCAATAGGCGAAAGCTTGACAGGGTTACTCTGAGTGACGTCCGTTAAGGACGTCTTTTGGCACCTCTAAAAATGGTGCAGAATAAGGGGTGGGCAAGTCTGGTGTCAGCCGCCGCGGT	15150	21821	0	0	Archaea;Thaumarchaeota;Soil_Crenarchaeotic_Group(SCG);Unknown_Order;Unknown_Family;Candidatus_Nitrososphaera
GCACCAGGCGCGAAAACTTTACAATGCACGCAAGTGCGATAAGGGAACTCCCAGTGCTCAGGCATAGCCTGGGCTTTTGCCAAATGTAAATAATTTGGCGAATAAGTGGTGGGTAAGACGGGTGCCAGCCGCCGCGGT	42	0	29548	0	Archaea;Woesearchaeota_(DHVEG-6);NA;NA;NA;NA
GCAGCAGGCGCGAAACCTCTGCAATAGGCGAAAGCTTGACAGGGTTACTCTGAGTGACGTCCGTTAAGGACGTCTTTTGGCACCTCTAAAAATGGTGCAGAATAAGGGGTGGGCAAGTCTGGTGTCAGCAGCCGCGGT	13123	11009	0	0	Archaea;Thaumarchaeota;Soil_Crenarchaeotic_Group(SCG);Unknown_Order;Unknown_Family;Candidatus_Nitrososphaera
GCACCAGGCGAGAAACCTCTGCAATAGGCGAAAGCTTGACAGGGTTACTCTGAGTGACGTCCGTTAAGGACGTCTTTTGGCACCTCTAAAAATGGTGCAGAATAAGGGGTGGGCAAGTCTGGTGTCAGCCGCCGCGGT	4213	10571	0	0	Archaea;Thaumarchaeota;Soil_Crenarchaeotic_Group(SCG);Unknown_Order;Unknown_Family;Candidatus_Nitrososphaera
CAGCAGGCGCGAAACCTCCGCAATGTGAGAAATCGCGACGGGGGGATCCCAAGTGCCATTCTTAACGGGATGGCTTTTCATTAGTGTAAAGAGCTTTTGGAATAAGAGCTGGGCAAGACCGGTGCCAGCCGCCGCGG	14	0	0	82	Archaea;Euryarchaeota;Methanobacteria;Methanobacteriales;Methanobacteriaceae;Methanobrevibacter
GCACCAGGCGCGAAAACTTTACAATGCACGCAAGTGCGATAAGGGAACTCCCAGTGCTCAGGCATAGCCTGGGCTTTTGCCAAATGTAAATAATTTGGCGAATAAGTGGTGGGTAAGACGGGAGGCAGCCGCCGCGGT	0	0	52	0	Archaea;NA;NA;NA;NA;NA
GCACCAGGCGAGAAAACTTTACACTACGCGAAAGCGTGATAAGGGGATCCAGAGTGCTCATGCACTGCATGGGCTTTTGCCAACGGTAAATACGTTGGCGAATAAGTGGTGGACAAGACTGGTGCCAGCCGCCGCGGT	4	0	0	0	Archaea;NA;NA;NA;NA;NA
