# Supplementary material for: Resilient microorganisms in dust samples of the International Space Station—survival of the adaptation specialists
Source: Microbiome. 2016 Dec 20;4:65. doi: 10.1186/s40168-016-0217-7 (PMC5175303; doi:10.1186/s40168-016-0217-7)
Supplement: Additional file 7: Table S6. — Comparison of the ISS microbial community of archived dust samples (this study; “Dust filter and “Dust collector” samples) and freshly retrieved samples (Checinska et al. 2015; “HEPA-debris” and “vacuum-cleaner-bag-debris” samples). (XLSX 60 kb) [file 40168_2016_217_MOESM7_ESM.xlsx]

## Sheet: Table
Supplementary Table 6: Comparison of the ISS microbial community of archived dust samples (this study; "Dust filter" and "Dust collector" samples) and freshly retrieved samples (Checinska et al. 2015; "HEPA-debris" and "vacuum-cleaner-bag-debris" samples)
taxonomy	HEPA-debris-PMA-treated	HEPA-debris	vacuum-cleaner-bag-debris-PMA-treated	vacuum-cleaner-bag-debris	Dust filter-1 (2004)	Dust collector (2008)	Dust filter (2008)	Incubated Dust filter-1 (2004)	Incubated Dust collector (2008)	Incubated Dust filter (2008)	Incubated Dust filter-2 (2004)	Incubater dust collector (2004)
Archaea;Euryarchaeota;Halobacteria;Halobacteriales;Halobacteriaceae;Halomicrobium	0	0	0	0	0	0	0	0	0	0	0	7
Archaea;Euryarchaeota;Halobacteria;Halobacteriales;Halobacteriaceae;Halosimplex	0	0	0	0	0	0	0	0	0	0	0	4
Archaea;Euryarchaeota;Halobacteria;Halobacteriales;Halobacteriaceae;NA	0	3	0	0	0	0	0	0	0	0	0	6
Archaea;Euryarchaeota;Methanobacteria;Methanobacteriales;Methanobacteriaceae;Methanobacterium	0	0	0	0	0	0	0	0	0	0	0	7
Archaea;Euryarchaeota;Methanobacteria;Methanobacteriales;Methanobacteriaceae;Methanobrevibacter	0	5	0	0	0	0	0	0	0	0	0	0
Archaea;Euryarchaeota;Methanobacteria;Methanobacteriales;Methanobacteriaceae;Methanosphaera	0	0	0	0	0	0	0	0	7	10	0	0
Archaea;Euryarchaeota;Thermoplasmata;Thermoplasmatales;Thermoplasmatales_Incertae_Sedis;Candidatus_Methanogranum	0	0	0	0	0	0	0	4	0	0	0	0
Archaea;Thaumarchaeota;Marine_Group_I;NA;NA;NA	0	0	0	0	37	0	0	0	0	0	0	0
Archaea;Thaumarchaeota;Soil_Crenarchaeotic_Group(SCG);NA;NA;NA	0	0	0	0	0	0	0	0	2	0	0	0
Archaea;Thaumarchaeota;Soil_Crenarchaeotic_Group(SCG);Unknown_Order;Unknown_Family;Candidatus_Nitrososphaera	0	0	0	0	14044	42	0	0	0	0	0	4
Archaea;Woesearchaeota_(DHVEG-6);NA;NA;NA;NA	0	0	0	0	0	48	0	0	2	0	0	0
Bacteria;Acidobacteria;Acidobacteria;Acidobacteriales;Acidobacteriaceae_(Subgroup_1);Bryocella	0	0	0	0	0	0	0	0	0	4	0	0
Bacteria;Acidobacteria;Acidobacteria;Acidobacteriales;Acidobacteriaceae_(Subgroup_1);Edaphobacter	0	0	0	0	0	0	0	0	0	0	21	0
Bacteria;Acidobacteria;Acidobacteria;Acidobacteriales;Acidobacteriaceae_(Subgroup_1);Granulicella	0	0	0	0	0	0	0	0	0	0	0	7
Bacteria;Acidobacteria;Acidobacteria;Acidobacteriales;Acidobacteriaceae_(Subgroup_1);NA	0	0	0	0	0	0	0	0	0	0	0	2
Bacteria;Acidobacteria;Acidobacteria;Subgroup_17;NA;NA	0	0	31	0	0	0	0	0	0	0	0	0
Bacteria;Acidobacteria;Acidobacteria;Subgroup_2;NA;NA	0	0	0	0	0	0	0	0	3	0	0	0
Bacteria;Acidobacteria;Acidobacteria;Subgroup_3;AKIW659;NA	0	0	0	0	0	0	0	0	3	6	0	0
Bacteria;Acidobacteria;Acidobacteria;Subgroup_3;Unknown_Family;Bryobacter	0	0	0	0	0	0	0	8	0	0	85	0
Bacteria;Acidobacteria;Acidobacteria;Subgroup_4;DS-100;NA	0	3	0	0	0	0	0	0	0	0	0	0
Bacteria;Acidobacteria;Acidobacteria;Subgroup_4;Unknown_Family;Blastocatella	0	0	0	0	0	0	0	0	16	5	0	2
Bacteria;Acidobacteria;Acidobacteria;Subgroup_5;NA;NA	0	0	0	0	0	0	0	0	0	10	0	0
Bacteria;Acidobacteria;Acidobacteria;Subgroup_6;NA;NA	0	0	0	14	0	0	4	0	0	0	0	0
Bacteria;Actinobacteria;Acidimicrobiia;Acidimicrobiales;Acidimicrobiaceae;NA	0	0	0	0	0	0	0	0	4	0	0	0
Bacteria;Actinobacteria;Acidimicrobiia;Acidimicrobiales;Iamiaceae;Iamia	0	0	0	0	0	0	0	4	0	0	0	0
Bacteria;Actinobacteria;Acidimicrobiia;Acidimicrobiales;NA;NA	80	8	0	0	0	0	0	0	0	12	0	2
Bacteria;Actinobacteria;Acidimicrobiia;Acidimicrobiales;Sva0996_marine_group;NA	0	0	0	0	66	0	0	0	0	0	0	0
Bacteria;Actinobacteria;Actinobacteria;Actinomycetales;Actinomycetaceae;Actinobaculum	0	55	0	34	0	0	0	0	0	0	0	0
Bacteria;Actinobacteria;Actinobacteria;Actinomycetales;Actinomycetaceae;Actinomyces	27	1527	121	14153	102	56	218	292	1155	2716	62	405
Bacteria;Actinobacteria;Actinobacteria;Actinomycetales;Actinomycetaceae;Actinotignum	0	0	0	13	0	0	0	0	0	0	0	22
Bacteria;Actinobacteria;Actinobacteria;Actinomycetales;Actinomycetaceae;Arcanobacterium	0	0	0	19	0	0	0	0	0	0	0	0
Bacteria;Actinobacteria;Actinobacteria;Actinomycetales;Actinomycetaceae;Mobiluncus	0	12	0	47	0	0	0	0	0	0	0	0
Bacteria;Actinobacteria;Actinobacteria;Actinomycetales;Actinomycetaceae;NA	0	60	0	66	0	0	68	5	58	83	0	32
Bacteria;Actinobacteria;Actinobacteria;Actinomycetales;Actinomycetaceae;Varibaculum	0	62	0	265	93	87	57	42	140	57	0	6
Bacteria;Actinobacteria;Actinobacteria;Actinopolysporales;Actinopolysporaceae;Actinopolyspora	0	0	0	0	0	178	0	2	416	0	0	1245
Bacteria;Actinobacteria;Actinobacteria;Actinopolysporales;Actinopolysporaceae;NA	0	0	0	0	0	0	0	0	4	0	0	0
Bacteria;Actinobacteria;Actinobacteria;Bifidobacteriales;Bifidobacteriaceae;Bifidobacterium	51	2896	0	1352	105	0	19	68	56	220	0	17
Bacteria;Actinobacteria;Actinobacteria;Bifidobacteriales;Bifidobacteriaceae;Gardnerella	0	22	0	0	0	0	0	0	0	0	0	0
Bacteria;Actinobacteria;Actinobacteria;Bifidobacteriales;Bifidobacteriaceae;Parascardovia	0	0	0	0	0	0	9	0	21	186	0	0
Bacteria;Actinobacteria;Actinobacteria;Bifidobacteriales;Bifidobacteriaceae;Scardovia	0	0	0	17	0	0	0	0	15	93	0	8
Bacteria;Actinobacteria;Actinobacteria;Corynebacteriales;Corynebacteriaceae;Corynebacterium	1428	3974	1906	5666	191	109	814	895	732	1395	259	376
Bacteria;Actinobacteria;Actinobacteria;Corynebacteriales;Corynebacteriaceae;Corynebacterium_1	431326	260703	357772	282645	1826	2227	6050	8503	19572	23132	397	2707
Bacteria;Actinobacteria;Actinobacteria;Corynebacteriales;Corynebacteriaceae;NA	103	892	531	4507	397	276	376	413	663	608	254	866
Bacteria;Actinobacteria;Actinobacteria;Corynebacteriales;Corynebacteriaceae;Turicella	32	306	0	426	61	41	120	9135	297	372	0	7
Bacteria;Actinobacteria;Actinobacteria;Corynebacteriales;Dietziaceae;Dietzia	0	0	0	0	0	72	0	0	18	0	0	16
Bacteria;Actinobacteria;Actinobacteria;Corynebacteriales;Mycobacteriaceae;Mycobacterium	0	0	0	0	0	0	0	0	12	0	22	0
Bacteria;Actinobacteria;Actinobacteria;Corynebacteriales;NA;NA	0	0	152	0	0	0	11	0	0	49	0	0
Bacteria;Actinobacteria;Actinobacteria;Corynebacteriales;Nocardiaceae;Gordonia	0	0	0	107	0	0	0	0	0	0	0	0
Bacteria;Actinobacteria;Actinobacteria;Corynebacteriales;Nocardiaceae;NA	0	0	0	504	0	0	0	0	0	0	0	0
Bacteria;Actinobacteria;Actinobacteria;Corynebacteriales;Nocardiaceae;Nocardia	0	0	0	0	0	0	0	0	0	0	0	5
Bacteria;Actinobacteria;Actinobacteria;Corynebacteriales;Nocardiaceae;Rhodococcus	0	0	92	0	0	19	0	0	3	0	0	7
Bacteria;Actinobacteria;Actinobacteria;Corynebacteriales;Nocardiaceae;Williamsia	0	0	0	0	0	0	0	0	0	0	17	0
Bacteria;Actinobacteria;Actinobacteria;Frankiales;Geodermatophilaceae;Blastococcus	9	0	0	370	0	0	15	6	15	0	15	23
Bacteria;Actinobacteria;Actinobacteria;Frankiales;Geodermatophilaceae;Geodermatophilus	96	0	0	0	0	0	0	0	8	0	0	0
Bacteria;Actinobacteria;Actinobacteria;Frankiales;Geodermatophilaceae;Modestobacter	0	27	0	33	0	0	0	27	0	0	0	0
Bacteria;Actinobacteria;Actinobacteria;Frankiales;NA;NA	205	0	0	0	0	0	0	0	13	0	0	0
Bacteria;Actinobacteria;Actinobacteria;Frankiales;Nakamurellaceae;Nakamurella	0	0	0	0	0	0	0	0	0	5	0	0
Bacteria;Actinobacteria;Actinobacteria;Glycomycetales;Glycomycetaceae;Glycomyces	0	0	0	0	0	0	0	0	40	0	0	102
Bacteria;Actinobacteria;Actinobacteria;Kineosporiales;Kineosporiaceae;Kineosporia	136	46	0	0	0	0	0	0	9	0	0	0
Bacteria;Actinobacteria;Actinobacteria;Kineosporiales;Kineosporiaceae;NA	0	0	0	0	0	0	0	58	0	0	0	0
Bacteria;Actinobacteria;Actinobacteria;Micrococcales;Beutenbergiaceae;Salana	0	0	0	0	0	0	13	0	0	0	0	0
Bacteria;Actinobacteria;Actinobacteria;Micrococcales;Bogoriellaceae;Georgenia	0	0	0	0	0	0	0	0	67	0	0	91
Bacteria;Actinobacteria;Actinobacteria;Micrococcales;Brevibacteriaceae;Brevibacterium	714	4880	408	1247	40	106	136	24	652	1136	40	365
Bacteria;Actinobacteria;Actinobacteria;Micrococcales;Cellulomonadaceae;Cellulomonas	0	0	0	0	0	0	18	0	81	0	0	0
Bacteria;Actinobacteria;Actinobacteria;Micrococcales;Cellulomonadaceae;NA	0	0	0	0	0	103	0	0	0	0	0	49
Bacteria;Actinobacteria;Actinobacteria;Micrococcales;Demequinaceae;Demequina	0	0	0	0	0	0	0	0	54	0	0	0
Bacteria;Actinobacteria;Actinobacteria;Micrococcales;Demequinaceae;NA	0	0	0	0	0	0	0	0	0	0	0	21
Bacteria;Actinobacteria;Actinobacteria;Micrococcales;Dermabacteraceae;Brachybacterium	0	0	0	0	0	0	16	96	111	75	28	71
Bacteria;Actinobacteria;Actinobacteria;Micrococcales;Dermabacteraceae;Dermabacter	287	877	0	750	0	0	25	42	95	245	0	271
Bacteria;Actinobacteria;Actinobacteria;Micrococcales;Dermabacteraceae;Devriesea	0	0	0	0	0	0	0	0	0	0	79	0
Bacteria;Actinobacteria;Actinobacteria;Micrococcales;Dermabacteraceae;Helcobacillus	0	0	0	0	0	0	0	0	13	0	0	0
Bacteria;Actinobacteria;Actinobacteria;Micrococcales;Dermacoccaceae;NA	738	493	113633	9484	0	0	0	0	0	0	0	0
Bacteria;Actinobacteria;Actinobacteria;Micrococcales;Dermatophilaceae;NA	0	0	0	0	0	0	0	8	0	0	0	0
Bacteria;Actinobacteria;Actinobacteria;Micrococcales;Intrasporangiaceae;Janibacter	0	0	0	0	0	0	9	26	12	9	45	36
Bacteria;Actinobacteria;Actinobacteria;Micrococcales;Intrasporangiaceae;Ornithinicoccus	0	0	0	0	0	0	0	0	10	0	0	0
Bacteria;Actinobacteria;Actinobacteria;Micrococcales;Intrasporangiaceae;Ornithinimicrobium	0	0	355	0	0	0	0	19	0	0	0	10
Bacteria;Actinobacteria;Actinobacteria;Micrococcales;Jonesiaceae;Jonesia	0	0	0	0	0	0	0	0	21	0	0	0
Bacteria;Actinobacteria;Actinobacteria;Micrococcales;Microbacteriaceae;Cryobacterium	0	0	0	0	0	0	0	0	0	0	0	83
Bacteria;Actinobacteria;Actinobacteria;Micrococcales;Microbacteriaceae;Curtobacterium	0	0	188	0	0	0	0	261	95	30	0	110
Bacteria;Actinobacteria;Actinobacteria;Micrococcales;Microbacteriaceae;Frondihabitans	0	0	0	0	0	58	6	38	37	19	53	128
Bacteria;Actinobacteria;Actinobacteria;Micrococcales;Microbacteriaceae;Leucobacter	0	0	0	0	0	73	8	0	68	0	8	16
Bacteria;Actinobacteria;Actinobacteria;Micrococcales;Microbacteriaceae;Lysinimonas	0	0	0	0	0	0	0	0	20	0	0	63
Bacteria;Actinobacteria;Actinobacteria;Micrococcales;Microbacteriaceae;NA	301	499	0	0	377	9	0	0	231	0	0	81
Bacteria;Actinobacteria;Actinobacteria;Micrococcales;Microbacteriaceae;Pseudoclavibacter	0	26	0	0	0	87	99	89	33	215	0	14
Bacteria;Actinobacteria;Actinobacteria;Micrococcales;Microbacteriaceae;Salinibacterium	0	0	0	432	0	0	0	0	0	0	0	0
Bacteria;Actinobacteria;Actinobacteria;Micrococcales;Micrococcaceae;Arthrobacter	0	0	0	0	0	0	7	32	433	0	47	322
Bacteria;Actinobacteria;Actinobacteria;Micrococcales;Micrococcaceae;Enteractinococcus	0	0	0	0	0	0	0	156	0	0	0	0
Bacteria;Actinobacteria;Actinobacteria;Micrococcales;Micrococcaceae;Kocuria	35	41	785	636	0	77	107	412	285	108	21	175
Bacteria;Actinobacteria;Actinobacteria;Micrococcales;Micrococcaceae;Micrococcus	0	0	33	19	0	45	0	0	111	0	0	0
Bacteria;Actinobacteria;Actinobacteria;Micrococcales;Micrococcaceae;NA	0	0	0	98	0	0	9	0	0	0	0	0
Bacteria;Actinobacteria;Actinobacteria;Micrococcales;Micrococcaceae;Nesterenkonia	0	0	0	0	0	0	0	0	120	0	0	10
Bacteria;Actinobacteria;Actinobacteria;Micrococcales;Micrococcaceae;Rothia	33	936	384	8970	162	0	144	159	192	1052	132	141
Bacteria;Actinobacteria;Actinobacteria;Micrococcales;NA;NA	384	599	0	459	190	0	0	10	89	0	10	24
Bacteria;Actinobacteria;Actinobacteria;Micrococcales;Promicromonosporaceae;Cellulosimicrobium	0	0	0	0	0	0	0	0	0	18	0	0
Bacteria;Actinobacteria;Actinobacteria;Micrococcales;Promicromonosporaceae;Promicromonospora	0	0	0	0	0	0	0	0	72	0	0	78
Bacteria;Actinobacteria;Actinobacteria;Micrococcales;Rarobacteraceae;Rarobacter	0	0	0	0	0	0	0	0	0	0	21	0
Bacteria;Actinobacteria;Actinobacteria;Micrococcales;Sanguibacteraceae;Sanguibacter	0	0	0	0	0	51	0	3	126	0	0	605
Bacteria;Actinobacteria;Actinobacteria;Micromonosporales;Micromonosporaceae;Actinoplanes	213	186	0	0	0	0	0	0	0	0	0	0
Bacteria;Actinobacteria;Actinobacteria;Micromonosporales;Micromonosporaceae;Dactylosporangium	0	0	0	0	0	0	0	0	0	4	0	0
Bacteria;Actinobacteria;Actinobacteria;Micromonosporales;Micromonosporaceae;Longispora	0	0	0	0	0	0	0	0	11	0	0	0
Bacteria;Actinobacteria;Actinobacteria;Micromonosporales;Micromonosporaceae;Micromonospora	0	0	0	0	0	0	0	0	39	0	0	0
Bacteria;Actinobacteria;Actinobacteria;Micromonosporales;Micromonosporaceae;NA	0	1844	464	8763	0	0	0	0	49	4	0	126
Bacteria;Actinobacteria;Actinobacteria;Micromonosporales;Micromonosporaceae;Phytomonospora	0	0	0	0	0	0	0	0	0	0	0	7
Bacteria;Actinobacteria;Actinobacteria;NA;NA;NA	778	526	879	2867	233	0	0	16	97	71	73	197
Bacteria;Actinobacteria;Actinobacteria;Propionibacteriales;Nocardioidaceae;Aeromicrobium	0	0	0	0	0	0	0	0	37	10	0	68
Bacteria;Actinobacteria;Actinobacteria;Propionibacteriales;Nocardioidaceae;Marmoricola	0	0	0	0	0	0	0	0	0	0	32	0
Bacteria;Actinobacteria;Actinobacteria;Propionibacteriales;Nocardioidaceae;NA	0	0	0	1131	0	0	0	0	0	0	0	0
Bacteria;Actinobacteria;Actinobacteria;Propionibacteriales;Nocardioidaceae;Nocardioides	95	90	0	49	0	0	11	0	19	6	0	49
Bacteria;Actinobacteria;Actinobacteria;Propionibacteriales;Nocardioidaceae;Thermasporomyces	0	0	0	0	0	0	0	0	0	0	0	2
Bacteria;Actinobacteria;Actinobacteria;Propionibacteriales;Propionibacteriaceae;NA	0	41	136	187	0	0	0	0	0	0	0	0
Bacteria;Actinobacteria;Actinobacteria;Propionibacteriales;Propionibacteriaceae;Propionibacterium	74	1392	45668	7195	0	0	9	7	10	49	0	18
Bacteria;Actinobacteria;Actinobacteria;Propionibacteriales;Propionibacteriaceae;Propioniciclava	0	0	0	37	0	0	0	0	0	0	0	0
Bacteria;Actinobacteria;Actinobacteria;Propionibacteriales;Propionibacteriaceae;Propioniferax	0	0	0	0	3	0	0	0	0	0	0	0
Bacteria;Actinobacteria;Actinobacteria;Pseudonocardiales;Pseudonocardiaceae;Actinoalloteichus	0	0	0	0	0	0	0	0	33	0	0	71
Bacteria;Actinobacteria;Actinobacteria;Pseudonocardiales;Pseudonocardiaceae;Actinomycetospora	0	0	0	0	0	0	0	0	0	0	15	9
Bacteria;Actinobacteria;Actinobacteria;Pseudonocardiales;Pseudonocardiaceae;Kibdelosporangium	0	0	0	0	0	0	5	0	0	0	0	0
Bacteria;Actinobacteria;Actinobacteria;Pseudonocardiales;Pseudonocardiaceae;Lentzea	0	0	4099	0	0	0	0	0	0	0	0	0
Bacteria;Actinobacteria;Actinobacteria;Pseudonocardiales;Pseudonocardiaceae;NA	0	0	0	0	0	0	0	0	70	0	0	166
Bacteria;Actinobacteria;Actinobacteria;Pseudonocardiales;Pseudonocardiaceae;Prauserella	0	0	0	0	0	0	0	0	24	0	0	26
Bacteria;Actinobacteria;Actinobacteria;Pseudonocardiales;Pseudonocardiaceae;Pseudonocardia	33	53	0	0	0	0	0	0	0	0	0	0
Bacteria;Actinobacteria;Actinobacteria;Pseudonocardiales;Pseudonocardiaceae;Saccharomonospora	0	0	0	0	0	112	0	0	121	0	0	364
Bacteria;Actinobacteria;Actinobacteria;Pseudonocardiales;Pseudonocardiaceae;Saccharopolyspora	0	0	0	0	0	820	0	0	1628	0	0	4141
Bacteria;Actinobacteria;Actinobacteria;Pseudonocardiales;Pseudonocardiaceae;Thermocrispum	0	0	0	0	0	0	0	0	16	0	0	0
Bacteria;Actinobacteria;Actinobacteria;Streptomycetales;Streptomycetaceae;Kitasatospora	0	0	0	0	0	0	0	0	38	0	0	35
Bacteria;Actinobacteria;Actinobacteria;Streptomycetales;Streptomycetaceae;Streptacidiphilus	0	0	0	0	0	0	0	0	0	0	0	23
Bacteria;Actinobacteria;Actinobacteria;Streptomycetales;Streptomycetaceae;Streptomyces	0	0	0	0	0	207	0	0	305	0	0	564
Bacteria;Actinobacteria;Actinobacteria;Streptosporangiales;Nocardiopsaceae;NA	0	0	0	0	0	0	0	0	4	0	0	14
Bacteria;Actinobacteria;Actinobacteria;Streptosporangiales;Nocardiopsaceae;Nocardiopsis	0	0	0	0	0	254	0	0	490	0	0	1021
Bacteria;Actinobacteria;Actinobacteria;Streptosporangiales;Nocardiopsaceae;Streptomonospora	0	0	0	0	0	0	0	0	0	0	0	24
Bacteria;Actinobacteria;Actinobacteria;Streptosporangiales;Nocardiopsaceae;Thermobifida	0	0	0	0	0	47	0	0	413	0	0	168
Bacteria;Actinobacteria;Actinobacteria;Streptosporangiales;Streptosporangiaceae;Thermopolyspora	0	0	0	0	0	0	0	0	0	0	0	16
Bacteria;Actinobacteria;Actinobacteria;Streptosporangiales;Thermomonosporaceae;Actinoallomurus	0	5	0	0	0	0	0	0	0	0	0	0
Bacteria;Actinobacteria;Actinobacteria;Streptosporangiales;Thermomonosporaceae;Thermobispora	0	0	0	0	0	0	0	0	12	0	0	22
Bacteria;Actinobacteria;Actinobacteria;Streptosporangiales;Thermomonosporaceae;Thermomonospora	0	0	0	0	0	0	0	0	13	0	0	21
Bacteria;Actinobacteria;Coriobacteriia;Coriobacteriales;Coriobacteriaceae;Adlercreutzia	0	0	0	47	0	0	6	0	8	11	0	0
Bacteria;Actinobacteria;Coriobacteriia;Coriobacteriales;Coriobacteriaceae;Atopobium	0	107	0	621	0	0	39	11	76	221	0	9
Bacteria;Actinobacteria;Coriobacteriia;Coriobacteriales;Coriobacteriaceae;Collinsella	74	2534	0	1135	51	19	168	86	201	439	0	273
Bacteria;Actinobacteria;Coriobacteriia;Coriobacteriales;Coriobacteriaceae;Coriobacteriaceae_UCG-003	0	0	0	301	0	0	0	0	0	0	0	3
Bacteria;Actinobacteria;Coriobacteriia;Coriobacteriales;Coriobacteriaceae;Cryptobacterium	0	0	0	0	0	0	13	0	3	4	0	0
Bacteria;Actinobacteria;Coriobacteriia;Coriobacteriales;Coriobacteriaceae;Eggerthella	0	161	0	38	0	0	0	0	0	0	0	3
Bacteria;Actinobacteria;Coriobacteriia;Coriobacteriales;Coriobacteriaceae;Enterorhabdus	0	0	0	0	0	0	0	0	9	15	0	0
Bacteria;Actinobacteria;Coriobacteriia;Coriobacteriales;Coriobacteriaceae;Gordonibacter	0	0	0	0	0	0	0	0	0	0	0	12
Bacteria;Actinobacteria;Coriobacteriia;Coriobacteriales;Coriobacteriaceae;NA	0	153	0	52	0	0	94	31	27	61	0	77
Bacteria;Actinobacteria;Coriobacteriia;Coriobacteriales;Coriobacteriaceae;Olsenella	0	0	0	72	0	0	5	6	56	146	0	8
Bacteria;Actinobacteria;Coriobacteriia;Coriobacteriales;Coriobacteriaceae;Senegalimassilia	0	374	0	745	0	0	104	0	43	120	0	12
Bacteria;Actinobacteria;Coriobacteriia;Coriobacteriales;Coriobacteriaceae;Slackia	0	27	0	9	0	0	0	9	4	11	0	6
Bacteria;Actinobacteria;MB-A2-108;NA;NA;NA	0	0	0	0	0	0	0	0	0	2	0	0
Bacteria;Actinobacteria;NA;NA;NA;NA	0	0	77	0	0	0	0	0	3	0	0	0
Bacteria;Actinobacteria;Rubrobacteria;Rubrobacterales;Rubrobacteriaceae;Rubrobacter	0	0	0	0	0	0	0	0	0	0	0	25
Bacteria;Actinobacteria;Thermoleophilia;Gaiellales;Gaiellaceae;Gaiella	0	0	0	0	0	0	0	0	0	0	16	0
Bacteria;Actinobacteria;Thermoleophilia;Gaiellales;NA;NA	0	0	0	0	0	0	0	0	4	0	0	0
Bacteria;Actinobacteria;Thermoleophilia;Solirubrobacterales;0319-6M6;NA	19	0	0	0	0	0	0	0	0	8	0	0
Bacteria;Actinobacteria;Thermoleophilia;Solirubrobacterales;480-2;NA	0	0	10	0	7	0	0	0	3	0	29	0
Bacteria;Actinobacteria;Thermoleophilia;Solirubrobacterales;Conexibacteraceae;Conexibacter	0	0	0	0	0	0	0	0	6	0	0	8
Bacteria;Actinobacteria;Thermoleophilia;Solirubrobacterales;Patulibacteraceae;Patulibacter	0	0	0	0	0	0	0	0	0	0	0	19
Bacteria;Actinobacteria;Thermoleophilia;Solirubrobacterales;Solirubrobacteraceae;Solirubrobacter	0	37	0	8	0	0	0	4	5	4	7	25
Bacteria;Actinobacteria;Thermoleophilia;Solirubrobacterales;TM146;NA	0	0	0	0	0	0	0	0	0	0	0	3
Bacteria;Armatimonadetes;Armatimonadia;Armatimonadales;NA;NA	60	0	0	0	0	0	0	0	0	0	0	0
Bacteria;Armatimonadetes;NA;NA;NA;NA	0	16	0	66	0	0	0	0	7	0	0	3
Bacteria;Bacteroidetes;Bacteroidia;Bacteroidales;Bacteroidaceae;Bacteroides	306	4108	0	1352	76	3	1241	164	309	1086	7	383
Bacteria;Bacteroidetes;Bacteroidia;Bacteroidales;Bacteroidales_S24-7_group;NA	0	26	0	310	0	0	4	6	20	16	0	186
Bacteria;Bacteroidetes;Bacteroidia;Bacteroidales;NA;NA	0	0	0	17	0	0	48	2	2	8	0	15
Bacteria;Bacteroidetes;Bacteroidia;Bacteroidales;Porphyromonadaceae;Barnesiella	0	132	0	0	50	0	0	0	0	33	0	0
Bacteria;Bacteroidetes;Bacteroidia;Bacteroidales;Porphyromonadaceae;Butyricimonas	0	75	0	0	0	0	0	3	3	0	0	3
Bacteria;Bacteroidetes;Bacteroidia;Bacteroidales;Porphyromonadaceae;Coprobacter	0	0	0	0	0	0	0	0	0	0	0	6
Bacteria;Bacteroidetes;Bacteroidia;Bacteroidales;Porphyromonadaceae;Microbacter	0	4	0	0	0	0	0	0	0	0	0	0
Bacteria;Bacteroidetes;Bacteroidia;Bacteroidales;Porphyromonadaceae;NA	0	20	0	369	0	0	0	0	15	76	0	3
Bacteria;Bacteroidetes;Bacteroidia;Bacteroidales;Porphyromonadaceae;Odoribacter	0	124	0	0	0	0	23	0	2	9	0	0
Bacteria;Bacteroidetes;Bacteroidia;Bacteroidales;Porphyromonadaceae;Parabacteroides	34	583	0	476	0	0	18	7	20	36	0	0
Bacteria;Bacteroidetes;Bacteroidia;Bacteroidales;Porphyromonadaceae;Porphyromonas	0	507	0	1615	0	17	448	89	359	476	14	88
Bacteria;Bacteroidetes;Bacteroidia;Bacteroidales;Porphyromonadaceae;Proteiniphilum	0	0	0	0	0	0	0	0	0	0	0	4
Bacteria;Bacteroidetes;Bacteroidia;Bacteroidales;Porphyromonadaceae;Tannerella	0	31	0	121	7	0	41	0	22	73	54	12
Bacteria;Bacteroidetes;Bacteroidia;Bacteroidales;Prevotellaceae;Alloprevotella	36	132	0	793	213	0	25	232	14	85	39	88
Bacteria;Bacteroidetes;Bacteroidia;Bacteroidales;Prevotellaceae;NA	0	515	0	612	0	0	0	0	0	2	0	0
Bacteria;Bacteroidetes;Bacteroidia;Bacteroidales;Prevotellaceae;Paraprevotella	0	135	0	4	0	0	16	10	0	0	0	2
Bacteria;Bacteroidetes;Bacteroidia;Bacteroidales;Prevotellaceae;Prevotella	0	246	0	1685	0	27	472	19	321	344	0	62
Bacteria;Bacteroidetes;Bacteroidia;Bacteroidales;Prevotellaceae;Prevotella_2	0	0	0	1786	0	0	22	40	19	121	51	18
Bacteria;Bacteroidetes;Bacteroidia;Bacteroidales;Prevotellaceae;Prevotella_6	0	0	0	239	33	0	67	16	41	92	0	3
Bacteria;Bacteroidetes;Bacteroidia;Bacteroidales;Prevotellaceae;Prevotella_7	0	148	0	1870	18	113	333	0	138	545	65	61
Bacteria;Bacteroidetes;Bacteroidia;Bacteroidales;Prevotellaceae;Prevotella_9	511	14844	0	3414	32	98	2131	81	154	270	0	0
Bacteria;Bacteroidetes;Bacteroidia;Bacteroidales;Prevotellaceae;Prevotellaceae_YAB2003_group	0	0	0	0	0	0	0	0	0	6	0	0
Bacteria;Bacteroidetes;Bacteroidia;Bacteroidales;Rikenellaceae;Alistipes	23	898	0	293	0	0	7	27	42	141	0	61
Bacteria;Bacteroidetes;Bacteroidia;Bacteroidales;Rikenellaceae;Rikenellaceae_RC9_gut_group	0	8	0	315	0	0	19	0	0	0	0	0
Bacteria;Bacteroidetes;Cytophagia;Cytophagales;Cyclobacteriaceae;Algoriphagus	0	0	0	0	0	0	0	0	26	0	0	41
Bacteria;Bacteroidetes;Cytophagia;Cytophagales;Cyclobacteriaceae;NA	0	0	0	0	0	27	0	0	30	0	0	25
Bacteria;Bacteroidetes;Cytophagia;Cytophagales;Cytophagaceae;Adhaeribacter	0	0	0	0	0	43	0	0	0	0	0	0
Bacteria;Bacteroidetes;Cytophagia;Cytophagales;Cytophagaceae;Cytophaga	0	0	0	0	0	0	0	0	1036	0	0	0
Bacteria;Bacteroidetes;Cytophagia;Cytophagales;Cytophagaceae;Dyadobacter	0	14	0	0	0	5	0	0	149	0	0	14
Bacteria;Bacteroidetes;Cytophagia;Cytophagales;Cytophagaceae;Fibrisoma	0	13	0	0	0	0	0	0	5	0	0	0
Bacteria;Bacteroidetes;Cytophagia;Cytophagales;Cytophagaceae;Hymenobacter	66	0	142	93	0	0	0	51	16	3	0	4
Bacteria;Bacteroidetes;Cytophagia;Cytophagales;Cytophagaceae;Larkinella	45	0	0	0	0	0	0	0	0	0	0	0
Bacteria;Bacteroidetes;Cytophagia;Cytophagales;Cytophagaceae;NA	0	9	0	0	39	0	0	0	5	3	0	117
Bacteria;Bacteroidetes;Cytophagia;Cytophagales;Cytophagaceae;Nibribacter	0	0	0	0	0	0	11	0	0	0	0	16
Bacteria;Bacteroidetes;Cytophagia;Cytophagales;Cytophagaceae;Rhodocytophaga	0	0	0	0	0	0	0	0	0	0	0	6
Bacteria;Bacteroidetes;Cytophagia;Cytophagales;Cytophagaceae;Siphonobacter	0	10	0	0	0	0	0	0	0	0	0	0
Bacteria;Bacteroidetes;Cytophagia;Cytophagales;Cytophagaceae;Spirosoma	0	0	0	0	0	0	0	11	3	0	0	0
Bacteria;Bacteroidetes;Cytophagia;Cytophagales;Cytophagaceae;Sporocytophaga	0	0	0	0	0	0	0	0	0	0	0	24
Bacteria;Bacteroidetes;Cytophagia;Cytophagales;Flammeovirgaceae;Cesiribacter	0	0	0	0	50	0	0	0	0	0	0	0
Bacteria;Bacteroidetes;Cytophagia;Cytophagales;Flammeovirgaceae;NA	0	10	0	0	0	0	0	0	0	0	0	0
Bacteria;Bacteroidetes;Cytophagia;Cytophagales;NA;NA	0	0	0	0	0	56	0	0	60	0	0	1143
Bacteria;Bacteroidetes;Flavobacteriia;Flavobacteriales;Cryomorphaceae;Fluviicola	0	0	0	0	0	0	0	0	77	0	0	0
Bacteria;Bacteroidetes;Flavobacteriia;Flavobacteriales;Flavobacteriaceae;Bergeyella	0	72	0	643	79	10	252	47	93	175	0	95
Bacteria;Bacteroidetes;Flavobacteriia;Flavobacteriales;Flavobacteriaceae;Capnocytophaga	52	371	0	833	0	4	281	8	77	167	0	75
Bacteria;Bacteroidetes;Flavobacteriia;Flavobacteriales;Flavobacteriaceae;Chryseobacterium	0	0	0	0	0	0	11	77	224	26	38	44
Bacteria;Bacteroidetes;Flavobacteriia;Flavobacteriales;Flavobacteriaceae;Cloacibacterium	0	0	0	77	73	0	0	0	20	0	230	11
Bacteria;Bacteroidetes;Flavobacteriia;Flavobacteriales;Flavobacteriaceae;Cruoricaptor	0	0	0	0	0	0	0	116	0	0	0	0
Bacteria;Bacteroidetes;Flavobacteriia;Flavobacteriales;Flavobacteriaceae;Empedobacter	0	0	0	0	0	0	0	0	0	6	0	0
Bacteria;Bacteroidetes;Flavobacteriia;Flavobacteriales;Flavobacteriaceae;Flavobacterium	0	7	0	0	0	5	4	0	237	5	0	54
Bacteria;Bacteroidetes;Flavobacteriia;Flavobacteriales;Flavobacteriaceae;Moheibacter	0	0	0	11	0	0	0	0	5	0	0	0
Bacteria;Bacteroidetes;Flavobacteriia;Flavobacteriales;Flavobacteriaceae;NA	0	0	0	0	0	0	0	0	40	0	0	57
Bacteria;Bacteroidetes;Flavobacteriia;Flavobacteriales;Flavobacteriaceae;Salinimicrobium	0	0	0	0	0	8	0	0	53	0	0	17
Bacteria;Bacteroidetes;Flavobacteriia;Flavobacteriales;Flavobacteriaceae;Subsaxibacter	0	0	0	0	0	0	0	0	5	0	0	0
Bacteria;Bacteroidetes;Flavobacteriia;Flavobacteriales;Flavobacteriaceae;Weeksella	0	0	0	0	0	0	0	0	6	0	0	0
Bacteria;Bacteroidetes;Flavobacteriia;Flavobacteriales;NA;NA	0	0	0	0	195	0	0	0	0	0	0	27
Bacteria;Bacteroidetes;NA;NA;NA;NA	0	7	0	0	66	0	35	0	7	0	0	28
Bacteria;Bacteroidetes;Sphingobacteriia;Sphingobacteriales;Chitinophagaceae;Chitinophaga	0	0	0	0	0	0	0	0	35	19	0	0
Bacteria;Bacteroidetes;Sphingobacteriia;Sphingobacteriales;Chitinophagaceae;Ferruginibacter	0	0	0	0	0	0	10	0	0	0	0	5
Bacteria;Bacteroidetes;Sphingobacteriia;Sphingobacteriales;Chitinophagaceae;Filimonas	0	0	0	0	0	0	0	0	6	0	0	0
Bacteria;Bacteroidetes;Sphingobacteriia;Sphingobacteriales;Chitinophagaceae;Flavisolibacter	0	20	0	0	0	0	0	0	0	0	0	6
Bacteria;Bacteroidetes;Sphingobacteriia;Sphingobacteriales;Chitinophagaceae;Hydrotalea	10	0	0	0	0	0	0	0	4	4	0	0
Bacteria;Bacteroidetes;Sphingobacteriia;Sphingobacteriales;Chitinophagaceae;NA	98	10	0	157	0	0	0	0	18	10	117	5
Bacteria;Bacteroidetes;Sphingobacteriia;Sphingobacteriales;Chitinophagaceae;Parafilimonas	0	0	0	0	0	0	0	0	0	0	0	8
Bacteria;Bacteroidetes;Sphingobacteriia;Sphingobacteriales;Chitinophagaceae;Sediminibacterium	140	102	0	157	0	0	0	0	0	0	0	0
Bacteria;Bacteroidetes;Sphingobacteriia;Sphingobacteriales;Chitinophagaceae;Taibaiella	0	0	0	0	0	0	0	0	26	0	0	7
Bacteria;Bacteroidetes;Sphingobacteriia;Sphingobacteriales;NA;NA	0	0	0	0	0	0	9	0	0	0	0	0
Bacteria;Bacteroidetes;Sphingobacteriia;Sphingobacteriales;PHOS-HE51;NA	0	0	0	0	10	0	0	0	0	0	0	0
Bacteria;Bacteroidetes;Sphingobacteriia;Sphingobacteriales;Saprospiraceae;NA	0	0	0	0	0	0	0	10	0	0	0	13
Bacteria;Bacteroidetes;Sphingobacteriia;Sphingobacteriales;Sphingobacteriaceae;Arcticibacter	0	0	0	0	0	0	0	0	41	0	0	96
Bacteria;Bacteroidetes;Sphingobacteriia;Sphingobacteriales;Sphingobacteriaceae;Mucilaginibacter	0	0	0	226	0	0	0	32	14	0	0	0
Bacteria;Bacteroidetes;Sphingobacteriia;Sphingobacteriales;Sphingobacteriaceae;NA	0	0	0	0	0	0	0	0	13	0	0	11
Bacteria;Bacteroidetes;Sphingobacteriia;Sphingobacteriales;Sphingobacteriaceae;Nubsella	0	0	0	0	0	0	0	11	107	0	0	42
Bacteria;Bacteroidetes;Sphingobacteriia;Sphingobacteriales;Sphingobacteriaceae;Olivibacter	0	0	0	0	0	74	0	0	34	0	0	90
Bacteria;Bacteroidetes;Sphingobacteriia;Sphingobacteriales;Sphingobacteriaceae;Parapedobacter	0	0	0	0	0	0	0	0	8	0	0	17
Bacteria;Bacteroidetes;Sphingobacteriia;Sphingobacteriales;Sphingobacteriaceae;Pedobacter	0	18	10021	0	0	60	50	0	108	0	0	178
Bacteria;Bacteroidetes;Sphingobacteriia;Sphingobacteriales;Sphingobacteriaceae;Sphingobacterium	0	0	0	0	0	0	0	0	593	16	0	399
Bacteria;Bacteroidetes;Sphingobacteriia;Sphingobacteriales;WCHB1-69;NA	0	46	0	0	0	0	11	0	2	5	0	0
Bacteria;Bacteroidetes;Sphingobacteriia;Sphingobacteriales;env.OPS_17;NA	0	0	0	0	0	0	0	0	0	0	0	3
Bacteria;Candidate_division_SR1;NA;NA;NA;NA	0	19	0	95	0	0	0	0	0	17	0	5
Bacteria;Chlamydiae;Chlamydiae;Chlamydiales;NA;NA	0	0	0	0	0	0	0	0	2	0	0	0
Bacteria;Chlamydiae;Chlamydiae;Chlamydiales;Parachlamydiaceae;Parachlamydia	0	0	0	0	0	0	0	0	7	6	0	0
Bacteria;Chloroflexi;Anaerolineae;Anaerolineales;Anaerolineaceae;NA	0	0	0	0	0	0	0	0	0	4	0	2
Bacteria;Chloroflexi;Chloroflexia;Chloroflexales;Chloroflexaceae;Chloronema	0	6	0	0	0	0	0	0	0	0	0	0
Bacteria;Chloroflexi;Chloroflexia;Chloroflexales;NA;NA	0	0	0	0	0	0	0	0	0	0	0	6
Bacteria;Chloroflexi;Chloroflexia;Chloroflexales;Roseiflexaceae;Roseiflexus	0	4	0	0	0	0	0	0	0	6	0	0
Bacteria;Chloroflexi;Chloroflexia;NA;NA;NA	68	19	0	0	0	0	0	0	0	6	0	0
Bacteria;Chloroflexi;Gitt-GS-136;NA;NA;NA	0	0	0	0	43	0	0	0	0	0	0	0
Bacteria;Chloroflexi;KD4-96;NA;NA;NA	0	5	0	0	0	0	0	0	2	0	34	0
Bacteria;Chloroflexi;Ktedonobacteria;C0119;NA;NA	0	0	0	193	0	0	0	0	0	0	0	0
Bacteria;Chloroflexi;S085;NA;NA;NA	0	2	0	0	0	0	0	0	0	0	0	0
Bacteria;Chloroflexi;TK10;NA;NA;NA	0	0	0	0	0	0	0	40	0	0	0	0
Bacteria;Chloroflexi;Thermomicrobia;JG30-KF-CM45;NA;NA	0	13	539	333	0	0	0	0	16	3	0	25
Bacteria;Cyanobacteria;Chloroplast;NA;NA;NA	167	4224	164	24926	6304	306	2569	46052	3299	1757	1558	63
Bacteria;Cyanobacteria;Cyanobacteria;NA;NA;NA	58	72	0	396	0	0	0	0	186	0	0	0
Bacteria;Cyanobacteria;Cyanobacteria;SubsectionIII;FamilyI;Crinalium	0	0	0	0	0	0	0	0	0	53	0	0
Bacteria;Cyanobacteria;Cyanobacteria;SubsectionIII;FamilyI;Microcoleus	0	0	0	0	0	0	0	0	0	0	26	0
Bacteria;Cyanobacteria;Cyanobacteria;SubsectionIII;FamilyI;NA	0	12	0	0	0	0	0	0	0	0	0	0
Bacteria;Cyanobacteria;Cyanobacteria;SubsectionIV;FamilyI;Nostoc	0	0	0	0	0	0	0	0	0	0	51	0
Bacteria;Cyanobacteria;Cyanobacteria;SubsectionV;FamilyI;Fischerella	0	0	0	97	0	0	0	0	0	0	0	0
Bacteria;Cyanobacteria;ML635J-21;NA;NA;NA	0	0	0	255	0	0	0	0	0	0	0	0
Bacteria;Cyanobacteria;Melainabacteria;Gastranaerophilales;NA;NA	0	0	302	0	0	0	0	5	0	13	0	22
Bacteria;Cyanobacteria;Melainabacteria;Obscuribacterales;NA;NA	0	0	0	0	0	0	5	0	0	10	56	0
Bacteria;Cyanobacteria;NA;NA;NA;NA	0	0	0	0	0	0	0	0	5	6	0	0
Bacteria;Deinococcus-Thermus;Deinococci;Deinococcales;Deinococcaceae;Deinococcus	28	31	0	64	0	0	0	0	0	0	0	0
Bacteria;Deinococcus-Thermus;Deinococci;Deinococcales;Trueperaceae;Truepera	0	13	0	0	0	0	0	0	0	7	0	13
Bacteria;Deinococcus-Thermus;Deinococci;Thermales;Thermaceae;Thermus	0	0	0	267	0	0	6	0	4	6	0	23
Bacteria;Elusimicrobia;Elusimicrobia;MVP-88;NA;NA	0	0	0	0	0	0	0	0	0	0	83	0
Bacteria;Firmicutes;Bacilli;Bacillales;Alicyclobacillaceae;Alicyclobacillus	0	7	0	0	0	0	0	0	0	0	0	0
Bacteria;Firmicutes;Bacilli;Bacillales;Alicyclobacillaceae;Tumebacillus	0	0	0	0	0	0	0	0	21	5	0	22
Bacteria;Firmicutes;Bacilli;Bacillales;Bacillaceae;Aeribacillus	0	0	0	0	0	0	0	0	10	0	0	29
Bacteria;Firmicutes;Bacilli;Bacillales;Bacillaceae;Amphibacillus	0	0	0	0	0	0	0	9	0	0	0	0
Bacteria;Firmicutes;Bacilli;Bacillales;Bacillaceae;Anaerobacillus	35	0	0	0	0	0	0	0	3	0	0	18
Bacteria;Firmicutes;Bacilli;Bacillales;Bacillaceae;Anoxybacillus	0	75	0	368	0	0	0	0	0	0	0	0
Bacteria;Firmicutes;Bacilli;Bacillales;Bacillaceae;Bacillus	172	102	151	418	0	0	0	0	0	0	0	0
Bacteria;Firmicutes;Bacilli;Bacillales;Bacillaceae;Geobacillus	61	31	0	24	0	7	0	0	80	66	0	25
Bacteria;Firmicutes;Bacilli;Bacillales;Bacillaceae;Gracilibacillus	0	0	0	0	0	38	0	0	0	0	0	0
Bacteria;Firmicutes;Bacilli;Bacillales;Bacillaceae;Lentibacillus	0	0	0	0	0	0	0	0	0	0	0	8
Bacteria;Firmicutes;Bacilli;Bacillales;Bacillaceae;Marinococcus	0	0	0	0	0	0	0	0	0	0	0	42
Bacteria;Firmicutes;Bacilli;Bacillales;Bacillaceae;NA	251	53	0	61	592	44	36	119	1069	56	0	1432
Bacteria;Firmicutes;Bacilli;Bacillales;Bacillaceae;Oceanobacillus	48	0	0	55	0	0	0	0	17	0	0	29
Bacteria;Firmicutes;Bacilli;Bacillales;Bacillaceae;Ornithinibacillus	0	0	0	0	0	0	0	0	0	0	0	140
Bacteria;Firmicutes;Bacilli;Bacillales;Bacillaceae;Paucisalibacillus	0	0	0	0	0	0	0	76	0	0	0	0
Bacteria;Firmicutes;Bacilli;Bacillales;Bacillaceae;Terribacillus	0	0	0	0	0	248	0	0	943	0	0	303
Bacteria;Firmicutes;Bacilli;Bacillales;Bacillaceae;Ureibacillus	221	57	0	0	0	0	0	0	0	0	0	0
Bacteria;Firmicutes;Bacilli;Bacillales;Family_XI;Gemella	0	439	0	2254	112	124	259	286	407	1447	221	125
Bacteria;Firmicutes;Bacilli;Bacillales;Family_XII;Exiguobacterium	0	21	0	0	0	93	12	0	83	0	0	63
Bacteria;Firmicutes;Bacilli;Bacillales;Listeriaceae;Brochothrix	0	0	0	11	0	0	16	60	324	28	0	33
Bacteria;Firmicutes;Bacilli;Bacillales;NA;NA	0	0	0	0	138	272	0	0	1678	11	0	5013
Bacteria;Firmicutes;Bacilli;Bacillales;Paenibacillaceae;Brevibacillus	0	0	0	0	0	0	0	0	398	0	0	64
Bacteria;Firmicutes;Bacilli;Bacillales;Paenibacillaceae;Cohnella	0	10	0	114	0	0	0	0	0	0	0	0
Bacteria;Firmicutes;Bacilli;Bacillales;Paenibacillaceae;Fontibacillus	0	0	0	0	0	0	0	0	4	0	0	10
Bacteria;Firmicutes;Bacilli;Bacillales;Paenibacillaceae;NA	0	0	0	0	0	0	0	0	0	0	0	24
Bacteria;Firmicutes;Bacilli;Bacillales;Paenibacillaceae;Paenibacillus	49	0	9355	238	0	0	0	0	679	0	0	161
Bacteria;Firmicutes;Bacilli;Bacillales;Paenibacillaceae;Saccharibacillus	0	0	0	0	0	0	0	0	24	0	0	19
Bacteria;Firmicutes;Bacilli;Bacillales;Paenibacillaceae;Thermobacillus	0	11	0	0	0	0	0	0	85	0	0	127
Bacteria;Firmicutes;Bacilli;Bacillales;Planococcaceae;Lysinibacillus	0	0	0	31	0	74	0	0	58	0	0	45
Bacteria;Firmicutes;Bacilli;Bacillales;Planococcaceae;NA	0	0	0	0	0	0	0	0	326	44	0	625
Bacteria;Firmicutes;Bacilli;Bacillales;Planococcaceae;Planomicrobium	16	0	0	0	0	0	0	0	0	0	0	0
Bacteria;Firmicutes;Bacilli;Bacillales;Planococcaceae;Psychrobacillus	0	0	0	0	0	0	0	0	115	0	0	0
Bacteria;Firmicutes;Bacilli;Bacillales;Planococcaceae;Solibacillus	28	16	0	0	0	0	0	0	0	0	0	0
Bacteria;Firmicutes;Bacilli;Bacillales;Sporolactobacillaceae;NA	0	0	0	0	0	0	0	0	59	0	0	28
Bacteria;Firmicutes;Bacilli;Bacillales;Sporolactobacillaceae;Sporolactobacillus	0	0	0	0	0	0	0	0	48	0	0	37
Bacteria;Firmicutes;Bacilli;Bacillales;Staphylococcaceae;Aliicoccus	0	0	0	0	0	0	0	32	0	0	0	0
Bacteria;Firmicutes;Bacilli;Bacillales;Staphylococcaceae;Jeotgalicoccus	22	0	0	27	0	0	10	182	69	8	0	11
Bacteria;Firmicutes;Bacilli;Bacillales;Staphylococcaceae;Macrococcus	0	14	0	0	0	0	0	0	0	0	0	0
Bacteria;Firmicutes;Bacilli;Bacillales;Staphylococcaceae;Salinicoccus	0	0	0	0	0	0	0	0	14	0	0	0
Bacteria;Firmicutes;Bacilli;Bacillales;Staphylococcaceae;Staphylococcus	4303	25982	83552	51148	330	362	344	3024	2940	1809	0	2715
Bacteria;Firmicutes;Bacilli;Bacillales;Thermoactinomycetaceae;Kroppenstedtia	0	0	0	0	0	0	0	0	53	0	0	8
Bacteria;Firmicutes;Bacilli;Bacillales;Thermoactinomycetaceae;Laceyella	0	0	0	0	0	20	0	20	44	0	0	160
Bacteria;Firmicutes;Bacilli;Bacillales;Thermoactinomycetaceae;Melghirimyces	0	2	0	0	0	0	0	0	0	0	0	20
Bacteria;Firmicutes;Bacilli;Bacillales;Thermoactinomycetaceae;NA	0	0	0	0	0	0	0	0	17	10	0	25
Bacteria;Firmicutes;Bacilli;Bacillales;Thermoactinomycetaceae;Planifilum	0	0	0	0	0	0	0	3	486	0	0	946
Bacteria;Firmicutes;Bacilli;Bacillales;Thermoactinomycetaceae;Seinonella	0	0	0	0	0	0	0	0	3	0	0	0
Bacteria;Firmicutes;Bacilli;Bacillales;Thermoactinomycetaceae;Shimazuella	0	0	0	0	0	0	0	0	9	0	0	0
Bacteria;Firmicutes;Bacilli;Bacillales;Thermoactinomycetaceae;Thermoactinomyces	3	0	0	0	0	173	0	0	1510	0	0	3517
Bacteria;Firmicutes;Bacilli;C178B;NA;NA	0	0	0	0	0	0	0	0	0	0	0	29
Bacteria;Firmicutes;Bacilli;Lactobacillales;Aerococcaceae;Abiotrophia	0	15	0	276	0	0	22	11	13	33	8	53
Bacteria;Firmicutes;Bacilli;Lactobacillales;Aerococcaceae;Aerococcus	0	32	0	109	0	76	36	398	959	81	0	249
Bacteria;Firmicutes;Bacilli;Lactobacillales;Aerococcaceae;Eremococcus	290	200	0	23	0	0	0	0	0	0	0	118
Bacteria;Firmicutes;Bacilli;Lactobacillales;Aerococcaceae;Facklamia	0	78	0	0	0	0	0	59	12	0	0	0
Bacteria;Firmicutes;Bacilli;Lactobacillales;Aerococcaceae;Ignavigranum	0	31	0	3931	0	0	0	0	0	0	0	0
Bacteria;Firmicutes;Bacilli;Lactobacillales;Aerococcaceae;NA	0	0	0	170	0	0	30	0	143	97	0	0
Bacteria;Firmicutes;Bacilli;Lactobacillales;Carnobacteriaceae;Alloiococcus	0	248	0	0	71	0	24	388	0	0	0	0
Bacteria;Firmicutes;Bacilli;Lactobacillales;Carnobacteriaceae;Atopostipes	0	0	0	0	0	0	8	188	0	0	0	0
Bacteria;Firmicutes;Bacilli;Lactobacillales;Carnobacteriaceae;Carnobacterium	0	27	0	0	0	80	0	0	507	0	0	781
Bacteria;Firmicutes;Bacilli;Lactobacillales;Carnobacteriaceae;Desemzia	0	0	0	0	0	273	0	0	530	0	0	540
Bacteria;Firmicutes;Bacilli;Lactobacillales;Carnobacteriaceae;Dolosigranulum	0	170	0	0	0	0	0	0	0	0	0	0
Bacteria;Firmicutes;Bacilli;Lactobacillales;Carnobacteriaceae;Granulicatella	0	584	0	5167	101	0	1023	636	862	1064	161	443
Bacteria;Firmicutes;Bacilli;Lactobacillales;Carnobacteriaceae;Trichococcus	0	0	0	0	0	0	0	0	0	0	50	0
Bacteria;Firmicutes;Bacilli;Lactobacillales;Enterococcaceae;Enterococcus	0	13	133	370	0	0	0	0	0	0	91	0
Bacteria;Firmicutes;Bacilli;Lactobacillales;Enterococcaceae;Tetragenococcus	0	0	0	257	0	0	0	0	0	0	0	0
Bacteria;Firmicutes;Bacilli;Lactobacillales;Lactobacillaceae;Lactobacillus	0	552	96	2475	83	57	87	528	237	1407	129	412
Bacteria;Firmicutes;Bacilli;Lactobacillales;Lactobacillaceae;Pediococcus	0	129	0	0	0	0	17	0	10	0	0	0
Bacteria;Firmicutes;Bacilli;Lactobacillales;Leuconostocaceae;Leuconostoc	0	17	0	0	0	0	9	85	105	56	0	89
Bacteria;Firmicutes;Bacilli;Lactobacillales;Leuconostocaceae;NA	0	0	0	8	0	0	0	0	0	0	0	0
Bacteria;Firmicutes;Bacilli;Lactobacillales;Leuconostocaceae;Weissella	0	28	0	508	0	0	0	43	245	16	0	458
Bacteria;Firmicutes;Bacilli;Lactobacillales;NA;NA	0	14	0	0	0	0	0	0	0	0	0	0
Bacteria;Firmicutes;Bacilli;Lactobacillales;Streptococcaceae;Lactococcus	0	593	0	2377	105	187	1067	1171	2950	7801	56	541
Bacteria;Firmicutes;Bacilli;Lactobacillales;Streptococcaceae;NA	0	0	0	0	0	0	0	0	0	2	0	0
Bacteria;Firmicutes;Bacilli;Lactobacillales;Streptococcaceae;Streptococcus	163	6316	493	133787	1285	79	2049	3455	6222	8546	446	2618
Bacteria;Firmicutes;Bacilli;NA;NA;NA	0	0	0	0	3	3	17	0	52	156	0	43
Bacteria;Firmicutes;Bacilli;SHBZ1548;NA;NA	0	0	0	0	0	0	0	0	7	0	0	0
Bacteria;Firmicutes;Clostridia;Clostridiales;Christensenellaceae;Christensenellaceae_R-7_group	259	4116	0	214	57	0	113	95	41	165	0	115
Bacteria;Firmicutes;Clostridia;Clostridiales;Christensenellaceae;NA	49	79	0	278	0	0	20	0	0	9	0	7
Bacteria;Firmicutes;Clostridia;Clostridiales;Clostridiaceae_1;Anaerobacter	0	0	22	0	0	0	0	0	0	0	0	0
Bacteria;Firmicutes;Clostridia;Clostridiales;Clostridiaceae_1;Clostridium_sensu_stricto_1	3587	960	16207	1942	0	0	0	406	18	10	40	266
Bacteria;Firmicutes;Clostridia;Clostridiales;Clostridiaceae_1;Clostridium_sensu_stricto_18	0	0	0	0	0	0	0	0	0	0	0	5
Bacteria;Firmicutes;Clostridia;Clostridiales;Clostridiaceae_1;Clostridium_sensu_stricto_3	0	0	907	0	0	0	0	0	0	4	0	0
Bacteria;Firmicutes;Clostridia;Clostridiales;Clostridiaceae_1;NA	0	0	578	0	0	0	0	72	0	0	0	0
Bacteria;Firmicutes;Clostridia;Clostridiales;Clostridiaceae_1;Proteiniclasticum	0	0	0	0	0	0	0	4	0	0	0	0
Bacteria;Firmicutes;Clostridia;Clostridiales;Clostridiaceae_2;Clostridium_sensu_stricto	0	0	0	0	0	94	0	0	0	0	0	0
Bacteria;Firmicutes;Clostridia;Clostridiales;Clostridiales_vadinBB60_group;NA	0	61	0	0	0	0	0	10	4	0	0	10
Bacteria;Firmicutes;Clostridia;Clostridiales;Defluviitaleaceae;Defluviitaleaceae_UCG-011	0	0	0	0	0	0	7	0	0	2	0	0
Bacteria;Firmicutes;Clostridia;Clostridiales;Eubacteriaceae;Garciella	0	0	0	0	0	0	0	0	4	0	0	3
Bacteria;Firmicutes;Clostridia;Clostridiales;Eubacteriaceae;Pseudoramibacter	0	0	0	0	0	0	0	0	0	4	0	0
Bacteria;Firmicutes;Clostridia;Clostridiales;Family_XI;Anaerococcus	406	3285	348	5484	253	416	888	693	1614	2599	70	807
Bacteria;Firmicutes;Clostridia;Clostridiales;Family_XI;Ezakiella	0	728	0	543	141	0	226	196	610	345	0	84
Bacteria;Firmicutes;Clostridia;Clostridiales;Family_XI;Finegoldia	24	1268	0	2168	18	77	216	350	400	638	0	308
Bacteria;Firmicutes;Clostridia;Clostridiales;Family_XI;Gallicola	0	0	0	0	0	0	0	17	5	4	0	0
Bacteria;Firmicutes;Clostridia;Clostridiales;Family_XI;Helcococcus	0	10	0	0	41	0	0	9	5	0	0	0
Bacteria;Firmicutes;Clostridia;Clostridiales;Family_XI;Murdochiella	0	119	0	364	0	0	7	5	165	58	0	0
Bacteria;Firmicutes;Clostridia;Clostridiales;Family_XI;NA	0	0	0	122	75	0	0	14	17	0	0	0
Bacteria;Firmicutes;Clostridia;Clostridiales;Family_XI;Parvimonas	0	50	0	35	0	0	39	25	0	62	0	0
Bacteria;Firmicutes;Clostridia;Clostridiales;Family_XI;Peptoniphilus	97	1750	0	1530	83	21	261	230	554	418	32	87
Bacteria;Firmicutes;Clostridia;Clostridiales;Family_XI;Tepidimicrobium	0	0	0	0	0	0	0	3	0	0	0	0
Bacteria;Firmicutes;Clostridia;Clostridiales;Family_XI;Tissierella	0	0	0	0	0	0	0	64	0	2	0	0
Bacteria;Firmicutes;Clostridia;Clostridiales;Family_XIII;Anaerovorax	0	94	0	73	0	0	0	0	0	0	0	0
Bacteria;Firmicutes;Clostridia;Clostridiales;Family_XIII;Family_XIII_AD3011_group	0	70	0	15	0	0	60	21	40	25	28	15
Bacteria;Firmicutes;Clostridia;Clostridiales;Family_XIII;Family_XIII_UCG-001	0	0	0	0	0	0	0	0	0	9	0	0
Bacteria;Firmicutes;Clostridia;Clostridiales;Family_XIII;Mogibacterium	0	23	0	78	0	0	10	14	44	73	0	3
Bacteria;Firmicutes;Clostridia;Clostridiales;Family_XIII;NA	0	34	0	29	0	0	0	5	0	0	0	0
Bacteria;Firmicutes;Clostridia;Clostridiales;Family_XIII;[Eubacterium]_brachy_group	0	0	0	44	0	0	0	0	12	41	24	0
Bacteria;Firmicutes;Clostridia;Clostridiales;Family_XIII;[Eubacterium]_nodatum_group	0	15	0	157	0	0	3	2	8	45	0	29
Bacteria;Firmicutes;Clostridia;Clostridiales;Family_XVIII;Caldinitratiruptor	0	0	0	0	0	0	0	0	2	0	0	0
Bacteria;Firmicutes;Clostridia;Clostridiales;Family_XVIII;Symbiobacterium	0	0	0	0	0	0	0	0	16	0	0	18
Bacteria;Firmicutes;Clostridia;Clostridiales;Lachnospiraceae;Anaerostipes	0	955	0	604	42	55	121	92	139	291	0	122
Bacteria;Firmicutes;Clostridia;Clostridiales;Lachnospiraceae;Blautia	200	3188	91	2212	291	67	399	305	612	1115	0	1121
Bacteria;Firmicutes;Clostridia;Clostridiales;Lachnospiraceae;Butyrivibrio	0	91	0	21	9	0	0	62	0	0	0	11
Bacteria;Firmicutes;Clostridia;Clostridiales;Lachnospiraceae;Butyrivibrio_2	0	0	0	0	0	0	0	0	0	4	0	0
Bacteria;Firmicutes;Clostridia;Clostridiales;Lachnospiraceae;Catonella	0	34	0	39	0	0	9	38	7	34	0	4
Bacteria;Firmicutes;Clostridia;Clostridiales;Lachnospiraceae;Coprococcus_1	0	12	0	6	0	0	51	13	39	116	0	50
Bacteria;Firmicutes;Clostridia;Clostridiales;Lachnospiraceae;Coprococcus_2	0	14	0	19	27	34	560	77	106	460	0	5
Bacteria;Firmicutes;Clostridia;Clostridiales;Lachnospiraceae;Coprococcus_3	0	34	0	0	31	22	72	55	48	119	0	0
Bacteria;Firmicutes;Clostridia;Clostridiales;Lachnospiraceae;Dorea	0	790	0	555	0	0	128	59	130	245	0	69
Bacteria;Firmicutes;Clostridia;Clostridiales;Lachnospiraceae;Eisenbergiella	0	1799	225	1069	0	0	0	0	0	0	0	3
Bacteria;Firmicutes;Clostridia;Clostridiales;Lachnospiraceae;Fusicatenibacter	0	94	0	54	0	0	190	41	83	183	0	4
Bacteria;Firmicutes;Clostridia;Clostridiales;Lachnospiraceae;Hespellia	0	0	0	0	0	0	0	4	0	0	0	8
Bacteria;Firmicutes;Clostridia;Clostridiales;Lachnospiraceae;Howardella	0	51	0	157	0	0	19	0	7	14	0	0
Bacteria;Firmicutes;Clostridia;Clostridiales;Lachnospiraceae;Incertae_Sedis	0	0	0	0	13	19	596	31	91	175	71	29
Bacteria;Firmicutes;Clostridia;Clostridiales;Lachnospiraceae;Johnsonella	0	41	0	127	0	0	12	7	10	0	0	12
Bacteria;Firmicutes;Clostridia;Clostridiales;Lachnospiraceae;Lachnoanaerobaculum	45	251	0	465	0	0	178	146	185	648	30	77
Bacteria;Firmicutes;Clostridia;Clostridiales;Lachnospiraceae;Lachnobacterium	0	23	0	0	0	0	0	0	0	0	0	0
Bacteria;Firmicutes;Clostridia;Clostridiales;Lachnospiraceae;Lachnoclostridium	0	0	0	92	38	44	133	68	155	286	29	54
Bacteria;Firmicutes;Clostridia;Clostridiales;Lachnospiraceae;Lachnospira	83	1478	0	593	12	11	223	19	53	161	0	162
Bacteria;Firmicutes;Clostridia;Clostridiales;Lachnospiraceae;Lachnospiraceae_AC2044_group	0	0	0	0	0	0	20	0	0	4	0	0
Bacteria;Firmicutes;Clostridia;Clostridiales;Lachnospiraceae;Lachnospiraceae_FCS020_group	0	0	0	27	0	0	22	12	19	37	0	58
Bacteria;Firmicutes;Clostridia;Clostridiales;Lachnospiraceae;Lachnospiraceae_ND3007_group	0	61	0	92	0	7	39	30	105	261	0	6
Bacteria;Firmicutes;Clostridia;Clostridiales;Lachnospiraceae;Lachnospiraceae_NK3A20_group	0	0	0	0	0	0	0	0	0	0	0	6
Bacteria;Firmicutes;Clostridia;Clostridiales;Lachnospiraceae;Lachnospiraceae_NK4A136_group	0	0	0	0	0	0	252	0	55	234	0	0
Bacteria;Firmicutes;Clostridia;Clostridiales;Lachnospiraceae;Lachnospiraceae_UCG-001	0	0	0	0	0	0	103	26	36	100	0	0
Bacteria;Firmicutes;Clostridia;Clostridiales;Lachnospiraceae;Lachnospiraceae_UCG-003	0	0	0	0	0	0	117	0	0	0	0	0
Bacteria;Firmicutes;Clostridia;Clostridiales;Lachnospiraceae;Lachnospiraceae_UCG-004	0	19	0	96	92	0	115	39	14	61	0	39
Bacteria;Firmicutes;Clostridia;Clostridiales;Lachnospiraceae;Lachnospiraceae_UCG-005	0	0	0	481	0	64	215	46	92	236	0	0
Bacteria;Firmicutes;Clostridia;Clostridiales;Lachnospiraceae;Lachnospiraceae_UCG-006	0	0	0	0	0	0	18	0	0	0	0	0
Bacteria;Firmicutes;Clostridia;Clostridiales;Lachnospiraceae;Lachnospiraceae_UCG-007	0	0	0	0	0	0	0	21	0	0	0	0
Bacteria;Firmicutes;Clostridia;Clostridiales;Lachnospiraceae;Lachnospiraceae_UCG-008	0	0	0	0	0	0	23	0	4	0	0	0
Bacteria;Firmicutes;Clostridia;Clostridiales;Lachnospiraceae;Lachnospiraceae_UCG-010	37	186	0	400	0	62	28	18	9	33	0	0
Bacteria;Firmicutes;Clostridia;Clostridiales;Lachnospiraceae;Lactonifactor	0	0	0	0	0	0	46	25	27	61	0	0
Bacteria;Firmicutes;Clostridia;Clostridiales;Lachnospiraceae;Marvinbryantia	0	35	0	0	0	0	29	16	20	61	0	83
Bacteria;Firmicutes;Clostridia;Clostridiales;Lachnospiraceae;NA	177	8534	0	2983	24	27	308	194	113	441	0	295
Bacteria;Firmicutes;Clostridia;Clostridiales;Lachnospiraceae;Natranaerovirga	0	0	0	0	0	0	0	0	0	0	0	7
Bacteria;Firmicutes;Clostridia;Clostridiales;Lachnospiraceae;Oribacterium	0	0	0	184	0	0	34	52	16	190	0	18
Bacteria;Firmicutes;Clostridia;Clostridiales;Lachnospiraceae;Pseudobutyrivibrio	299	4238	0	1465	57	0	682	281	476	1369	0	85
Bacteria;Firmicutes;Clostridia;Clostridiales;Lachnospiraceae;Roseburia	0	46	0	19	0	0	173	56	51	186	0	0
Bacteria;Firmicutes;Clostridia;Clostridiales;Lachnospiraceae;Shuttleworthia	0	0	0	0	0	0	0	0	0	0	0	6
Bacteria;Firmicutes;Clostridia;Clostridiales;Lachnospiraceae;Stomatobaculum	0	0	0	176	0	0	52	0	14	206	0	16
Bacteria;Firmicutes;Clostridia;Clostridiales;Lachnospiraceae;Tyzzerella	0	0	0	0	59	0	0	0	0	0	0	0
Bacteria;Firmicutes;Clostridia;Clostridiales;Lachnospiraceae;Tyzzerella_3	0	261	0	0	0	0	0	0	16	21	0	0
Bacteria;Firmicutes;Clostridia;Clostridiales;Lachnospiraceae;[Eubacterium]_hallii_group	0	0	0	0	22	0	43	44	55	99	0	120
Bacteria;Firmicutes;Clostridia;Clostridiales;Lachnospiraceae;[Eubacterium]_ruminantium_group	0	12	0	29	118	0	0	43	0	0	0	0
Bacteria;Firmicutes;Clostridia;Clostridiales;Lachnospiraceae;[Eubacterium]_ventriosum_group	0	215	0	11	29	0	9	0	7	10	0	0
Bacteria;Firmicutes;Clostridia;Clostridiales;Lachnospiraceae;[Ruminococcus]_gauvreauii_group	0	0	0	0	0	0	170	0	49	47	0	0
Bacteria;Firmicutes;Clostridia;Clostridiales;NA;NA	0	262	230	121	0	0	12	10	17	17	0	10
Bacteria;Firmicutes;Clostridia;Clostridiales;Peptococcaceae;Desulfosporosinus	0	0	0	0	0	0	0	0	0	5	0	0
Bacteria;Firmicutes;Clostridia;Clostridiales;Peptococcaceae;Peptococcus	0	117	0	0	0	0	27	20	3	23	0	4
Bacteria;Firmicutes;Clostridia;Clostridiales;Peptostreptococcaceae;Acetoanaerobium	0	0	0	0	0	0	0	0	0	0	0	6
Bacteria;Firmicutes;Clostridia;Clostridiales;Peptostreptococcaceae;Asaccharospora	0	0	92	0	0	0	0	0	0	0	0	0
Bacteria;Firmicutes;Clostridia;Clostridiales;Peptostreptococcaceae;Filifactor	0	8	0	0	0	0	0	4	3	0	0	3
Bacteria;Firmicutes;Clostridia;Clostridiales;Peptostreptococcaceae;Intestinibacter	0	0	0	0	0	0	0	0	0	0	0	29
Bacteria;Firmicutes;Clostridia;Clostridiales;Peptostreptococcaceae;NA	0	0	320	0	0	0	0	0	0	0	0	25
Bacteria;Firmicutes;Clostridia;Clostridiales;Peptostreptococcaceae;Peptoclostridium	0	26	0	29	0	0	6	0	2	26	0	2
Bacteria;Firmicutes;Clostridia;Clostridiales;Peptostreptococcaceae;Peptostreptococcus	0	39	0	231	0	0	19	38	20	57	0	19
Bacteria;Firmicutes;Clostridia;Clostridiales;Peptostreptococcaceae;Romboutsia	2586	783	35513	1154	71	0	50	324	205	202	0	281
Bacteria;Firmicutes;Clostridia;Clostridiales;Peptostreptococcaceae;Terrisporobacter	175	0	1856	0	0	0	0	503	0	0	54	0
Bacteria;Firmicutes;Clostridia;Clostridiales;Ruminococcaceae;Anaerobacterium	0	0	0	0	0	0	6	0	0	0	0	0
Bacteria;Firmicutes;Clostridia;Clostridiales;Ruminococcaceae;Anaerofilum	0	0	0	100	127	58	0	0	0	0	0	0
Bacteria;Firmicutes;Clostridia;Clostridiales;Ruminococcaceae;Anaerotruncus	0	347	0	509	52	0	135	40	17	74	0	73
Bacteria;Firmicutes;Clostridia;Clostridiales;Ruminococcaceae;Candidatus_Soleaferrea	0	28	0	0	0	0	0	0	0	3	0	0
Bacteria;Firmicutes;Clostridia;Clostridiales;Ruminococcaceae;Ethanoligenens	0	0	0	0	0	0	0	0	0	0	92	0
Bacteria;Firmicutes;Clostridia;Clostridiales;Ruminococcaceae;Faecalibacterium	185	7433	403	6108	429	245	2777	304	931	2111	0	261
Bacteria;Firmicutes;Clostridia;Clostridiales;Ruminococcaceae;Fastidiosipila	0	0	0	0	0	0	0	5	0	0	0	0
Bacteria;Firmicutes;Clostridia;Clostridiales;Ruminococcaceae;Flavonifractor	0	0	0	86	0	0	0	0	0	0	0	0
Bacteria;Firmicutes;Clostridia;Clostridiales;Ruminococcaceae;Intestinimonas	0	0	0	0	0	0	28	0	18	10	0	28
Bacteria;Firmicutes;Clostridia;Clostridiales;Ruminococcaceae;NA	0	335	0	257	40	39	171	0	25	42	0	539
Bacteria;Firmicutes;Clostridia;Clostridiales;Ruminococcaceae;Oscillospira	0	0	0	100	0	0	0	0	0	0	0	0
Bacteria;Firmicutes;Clostridia;Clostridiales;Ruminococcaceae;Ruminiclostridium	0	331	0	414	0	0	0	9	25	26	0	0
Bacteria;Firmicutes;Clostridia;Clostridiales;Ruminococcaceae;Ruminiclostridium_5	0	858	142	909	0	46	118	4	170	463	0	182
Bacteria;Firmicutes;Clostridia;Clostridiales;Ruminococcaceae;Ruminiclostridium_6	0	218	0	142	40	0	0	90	0	2	0	69
Bacteria;Firmicutes;Clostridia;Clostridiales;Ruminococcaceae;Ruminiclostridium_9	0	0	0	12	0	0	20	6	0	19	0	28
Bacteria;Firmicutes;Clostridia;Clostridiales;Ruminococcaceae;Ruminococcaceae_NK4A214_group	19	331	0	259	0	0	168	21	99	187	0	94
Bacteria;Firmicutes;Clostridia;Clostridiales;Ruminococcaceae;Ruminococcaceae_UCG-002	102	2160	0	2155	35	28	431	124	76	222	0	417
Bacteria;Firmicutes;Clostridia;Clostridiales;Ruminococcaceae;Ruminococcaceae_UCG-003	0	291	0	0	20	0	47	0	0	22	0	15
Bacteria;Firmicutes;Clostridia;Clostridiales;Ruminococcaceae;Ruminococcaceae_UCG-004	0	53	0	0	0	0	23	0	12	17	0	25
Bacteria;Firmicutes;Clostridia;Clostridiales;Ruminococcaceae;Ruminococcaceae_UCG-005	94	419	0	418	0	0	163	25	43	176	0	79
Bacteria;Firmicutes;Clostridia;Clostridiales;Ruminococcaceae;Ruminococcaceae_UCG-007	0	0	0	0	0	0	8	0	0	0	0	0
Bacteria;Firmicutes;Clostridia;Clostridiales;Ruminococcaceae;Ruminococcaceae_UCG-008	0	31	0	112	0	0	31	2	24	87	0	68
Bacteria;Firmicutes;Clostridia;Clostridiales;Ruminococcaceae;Ruminococcaceae_UCG-009	0	0	0	125	0	0	0	0	0	8	0	0
Bacteria;Firmicutes;Clostridia;Clostridiales;Ruminococcaceae;Ruminococcaceae_UCG-010	0	98	0	0	0	0	164	9	8	5	0	20
Bacteria;Firmicutes;Clostridia;Clostridiales;Ruminococcaceae;Ruminococcaceae_UCG-013	0	787	0	179	0	0	21	9	59	100	0	111
Bacteria;Firmicutes;Clostridia;Clostridiales;Ruminococcaceae;Ruminococcaceae_UCG-014	12	1141	0	233	17	16	113	108	59	170	0	90
Bacteria;Firmicutes;Clostridia;Clostridiales;Ruminococcaceae;Ruminococcus_1	175	2647	240	2902	35	0	221	82	391	1030	16	343
Bacteria;Firmicutes;Clostridia;Clostridiales;Ruminococcaceae;Ruminococcus_2	33	862	0	267	79	0	0	151	8	5	28	0
Bacteria;Firmicutes;Clostridia;Clostridiales;Ruminococcaceae;Subdoligranulum	0	2117	0	945	0	54	940	77	847	1987	2	32
Bacteria;Firmicutes;Clostridia;Clostridiales;Ruminococcaceae;[Eubacterium]_coprostanoligenes_group	13	639	0	670	84	0	218	25	56	210	0	239
Bacteria;Firmicutes;Clostridia;Thermoanaerobacterales;Thermoanaerobacteraceae;Caldanaerobius	0	0	0	0	0	0	0	0	0	0	13	0
Bacteria;Firmicutes;Clostridia;Thermoanaerobacterales;Thermoanaerobacteraceae;Gelria	0	19	0	0	0	0	0	8	0	0	0	0
Bacteria;Firmicutes;Erysipelotrichia;Erysipelotrichales;Erysipelotrichaceae;Catenibacterium	0	0	0	259	0	80	181	0	59	142	0	3
Bacteria;Firmicutes;Erysipelotrichia;Erysipelotrichales;Erysipelotrichaceae;Coprobacillus	0	0	0	0	0	0	0	0	2	0	0	0
Bacteria;Firmicutes;Erysipelotrichia;Erysipelotrichales;Erysipelotrichaceae;Erysipelatoclostridium	0	4	0	0	0	0	0	0	0	4	0	8
Bacteria;Firmicutes;Erysipelotrichia;Erysipelotrichales;Erysipelotrichaceae;Erysipelotrichaceae_UCG-003	0	302	0	127	0	0	102	69	88	126	0	21
Bacteria;Firmicutes;Erysipelotrichia;Erysipelotrichales;Erysipelotrichaceae;Faecalitalea	0	0	0	0	0	0	0	10	0	7	0	0
Bacteria;Firmicutes;Erysipelotrichia;Erysipelotrichales;Erysipelotrichaceae;Holdemanella	0	394	0	87	84	25	133	64	46	142	0	8
Bacteria;Firmicutes;Erysipelotrichia;Erysipelotrichales;Erysipelotrichaceae;Holdemania	0	0	0	0	0	0	0	7	3	4	0	4
Bacteria;Firmicutes;Erysipelotrichia;Erysipelotrichales;Erysipelotrichaceae;Incertae_Sedis	0	0	0	0	0	0	0	0	0	0	0	101
Bacteria;Firmicutes;Erysipelotrichia;Erysipelotrichales;Erysipelotrichaceae;Solobacterium	0	0	0	39	0	0	6	11	16	54	0	7
Bacteria;Firmicutes;Erysipelotrichia;Erysipelotrichales;Erysipelotrichaceae;Turicibacter	0	0	0	0	0	0	0	642	18	0	37	66
Bacteria;Firmicutes;NA;NA;NA;NA	0	0	0	0	0	0	23	9	0	12	0	13
Bacteria;Firmicutes;Negativicutes;Selenomonadales;Acidaminococcaceae;Acidaminococcus	0	0	0	72	0	0	0	0	0	0	0	0
Bacteria;Firmicutes;Negativicutes;Selenomonadales;Acidaminococcaceae;Phascolarctobacterium	0	90	0	0	19	43	57	21	17	30	0	58
Bacteria;Firmicutes;Negativicutes;Selenomonadales;Acidaminococcaceae;Succiniclasticum	0	608	0	0	0	0	0	0	0	0	0	0
Bacteria;Firmicutes;Negativicutes;Selenomonadales;Veillonellaceae;Anaeroglobus	0	0	0	65	0	0	80	0	114	88	0	0
Bacteria;Firmicutes;Negativicutes;Selenomonadales;Veillonellaceae;Centipeda	0	0	0	24	0	0	0	0	0	0	0	0
Bacteria;Firmicutes;Negativicutes;Selenomonadales;Veillonellaceae;Dialister	51	483	0	1676	0	0	119	32	173	451	0	0
Bacteria;Firmicutes;Negativicutes;Selenomonadales;Veillonellaceae;Megamonas	0	0	0	161	0	0	0	0	16	0	0	457
Bacteria;Firmicutes;Negativicutes;Selenomonadales;Veillonellaceae;Megasphaera	0	24	0	188	0	0	12	0	9	0	0	0
Bacteria;Firmicutes;Negativicutes;Selenomonadales;Veillonellaceae;Mitsuokella	0	0	0	0	0	0	0	7	0	0	0	0
Bacteria;Firmicutes;Negativicutes;Selenomonadales;Veillonellaceae;NA	0	0	0	271	0	0	23	10	10	51	0	0
Bacteria;Firmicutes;Negativicutes;Selenomonadales;Veillonellaceae;Negativicoccus	18	136	0	21	28	0	45	19	47	35	0	11
Bacteria;Firmicutes;Negativicutes;Selenomonadales;Veillonellaceae;Selenomonas	0	40	0	167	0	0	12	0	77	146	0	8
Bacteria;Firmicutes;Negativicutes;Selenomonadales;Veillonellaceae;Selenomonas_3	0	268	0	1291	0	157	90	9	179	557	36	25
Bacteria;Firmicutes;Negativicutes;Selenomonadales;Veillonellaceae;Selenomonas_4	0	0	0	54	0	0	0	0	13	14	0	0
Bacteria;Firmicutes;Negativicutes;Selenomonadales;Veillonellaceae;Sporomusa	0	0	0	0	0	0	0	0	0	0	0	4
Bacteria;Firmicutes;Negativicutes;Selenomonadales;Veillonellaceae;Veillonella	66	1607	0	18155	83	72	399	185	681	855	58	258
Bacteria;Firmicutes;OPB54;NA;NA;NA	0	0	0	0	0	0	0	0	5	0	0	12
Bacteria;Fusobacteria;Fusobacteriia;Fusobacteriales;Fusobacteriaceae;Fusobacterium	0	951	0	3806	0	84	712	153	542	1214	37	189
Bacteria;Fusobacteria;Fusobacteriia;Fusobacteriales;Leptotrichiaceae;Leptotrichia	0	910	0	4809	154	0	679	52	2101	3646	46	382
Bacteria;Fusobacteria;Fusobacteriia;Fusobacteriales;Leptotrichiaceae;Streptobacillus	0	0	0	0	0	0	19	0	0	0	0	0
Bacteria;Gemmatimonadetes;Gemmatimonadetes;AT425-EubC11_terrestrial_group;NA;NA	0	0	0	0	0	0	0	6	0	0	0	9
Bacteria;Gemmatimonadetes;Gemmatimonadetes;Gemmatimonadales;Gemmatimonadaceae;Gemmatimonas	0	0	0	37	0	0	0	4	0	6	0	2
Bacteria;Gemmatimonadetes;Gemmatimonadetes;Gemmatimonadales;Gemmatimonadaceae;NA	0	28	0	258	0	0	0	0	0	0	0	0
Bacteria;Gemmatimonadetes;Gemmatimonadetes;S0134_terrestrial_group;NA;NA	0	0	0	0	0	0	0	0	10	0	0	7
Bacteria;Gracilibacteria;NA;NA;NA;NA	0	8	0	313	0	0	0	0	0	4	0	0
Bacteria;Hydrogenedentes;NA;NA;NA;NA	0	0	0	0	0	0	0	0	10	0	0	0
Bacteria;Lentisphaerae;Lentisphaerae_RFP12_gut_group;NA;NA;NA	0	0	0	0	0	0	0	9	0	0	0	0
Bacteria;Lentisphaerae;Lentisphaeria;Victivallales;Victivallaceae;Victivallis	0	0	0	0	0	0	0	0	0	0	0	6
Bacteria;NA;NA;NA;NA;NA	97	96	148	141	0	0	35	73	131	93	63	171
Bacteria;Nitrospirae;Nitrospira;Nitrospirales;Nitrospiraceae;Nitrospira	0	0	0	0	0	0	0	0	4	0	0	0
Bacteria;Planctomycetes;OM190;NA;NA;NA	0	0	0	0	0	0	0	0	0	4	0	0
Bacteria;Planctomycetes;Phycisphaerae;Phycisphaerales;Phycisphaeraceae;NA	0	0	0	0	0	0	0	0	5	0	0	0
Bacteria;Planctomycetes;Phycisphaerae;WD2101_soil_group;NA;NA	0	0	0	0	0	0	17	0	0	0	0	7
Bacteria;Planctomycetes;Planctomycetacia;Planctomycetales;Planctomycetaceae;Candidatus_Nostocoida	0	0	0	27	0	0	0	0	0	0	0	0
Bacteria;Planctomycetes;Planctomycetacia;Planctomycetales;Planctomycetaceae;NA	0	0	0	0	0	0	8	0	0	0	0	0
Bacteria;Planctomycetes;Planctomycetacia;Planctomycetales;Planctomycetaceae;Pirellula	0	0	0	0	0	35	0	0	0	0	0	5
Bacteria;Planctomycetes;Planctomycetacia;Planctomycetales;Planctomycetaceae;Planctomyces	0	0	0	0	0	0	0	0	0	0	0	13
Bacteria;Planctomycetes;Planctomycetacia;Planctomycetales;Planctomycetaceae;Roseimaritima	0	0	0	0	0	0	0	0	0	0	0	4
Bacteria;Planctomycetes;Planctomycetacia;Planctomycetales;Planctomycetaceae;Singulisphaera	0	0	0	0	0	0	0	0	8	0	0	0
Bacteria;Proteobacteria;Alphaproteobacteria;Caulobacterales;Caulobacteraceae;Asticcacaulis	0	7	0	0	0	0	0	0	89	0	0	9
Bacteria;Proteobacteria;Alphaproteobacteria;Caulobacterales;Caulobacteraceae;Brevundimonas	0	0	131	0	39	213	0	8	570	0	118	131
Bacteria;Proteobacteria;Alphaproteobacteria;Caulobacterales;Caulobacteraceae;Caulobacter	50	0	7887	166	0	63	0	0	19	0	0	0
Bacteria;Proteobacteria;Alphaproteobacteria;Caulobacterales;Caulobacteraceae;NA	109	442	4381	756	0	0	0	21	0	0	77	0
Bacteria;Proteobacteria;Alphaproteobacteria;Caulobacterales;Caulobacteraceae;Phenylobacterium	0	0	0	21	17	0	0	0	9	0	0	0
Bacteria;Proteobacteria;Alphaproteobacteria;DB1-14;NA;NA	0	0	0	0	0	0	0	0	0	2	32	0
Bacteria;Proteobacteria;Alphaproteobacteria;NA;NA;NA	0	79	0	0	0	0	0	0	9	0	0	0
Bacteria;Proteobacteria;Alphaproteobacteria;Rhizobiales;Aurantimonadaceae;Aureimonas	35	0	0	0	0	0	0	0	0	0	0	0
Bacteria;Proteobacteria;Alphaproteobacteria;Rhizobiales;Aurantimonadaceae;Martelella	0	0	0	0	0	0	0	0	177	0	0	0
Bacteria;Proteobacteria;Alphaproteobacteria;Rhizobiales;Aurantimonadaceae;NA	0	0	0	0	0	0	0	0	32	0	0	62
Bacteria;Proteobacteria;Alphaproteobacteria;Rhizobiales;Beijerinckiaceae;Camelimonas	0	0	0	0	0	0	0	0	21	0	0	0
Bacteria;Proteobacteria;Alphaproteobacteria;Rhizobiales;Beijerinckiaceae;Chelatococcus	0	0	0	0	0	0	0	0	0	0	0	22
Bacteria;Proteobacteria;Alphaproteobacteria;Rhizobiales;Beijerinckiaceae;Methylorosula	0	0	0	0	0	0	0	0	0	0	0	11
Bacteria;Proteobacteria;Alphaproteobacteria;Rhizobiales;Bradyrhizobiaceae;Bosea	0	0	0	0	0	0	0	7	16	0	9	8
Bacteria;Proteobacteria;Alphaproteobacteria;Rhizobiales;Bradyrhizobiaceae;Bradyrhizobium	298	239	370	3227	0	0	0	0	0	0	0	0
Bacteria;Proteobacteria;Alphaproteobacteria;Rhizobiales;Bradyrhizobiaceae;NA	0	0	0	0	0	0	0	0	0	0	39	0
Bacteria;Proteobacteria;Alphaproteobacteria;Rhizobiales;Brucellaceae;Ochrobactrum	0	0	0	0	0	0	0	0	31	0	0	12
Bacteria;Proteobacteria;Alphaproteobacteria;Rhizobiales;Hyphomicrobiaceae;Devosia	129	71	0	0	0	0	0	17	812	0	0	208
Bacteria;Proteobacteria;Alphaproteobacteria;Rhizobiales;Hyphomicrobiaceae;Hyphomicrobium	0	0	108	723	0	0	0	0	0	0	0	0
Bacteria;Proteobacteria;Alphaproteobacteria;Rhizobiales;Hyphomicrobiaceae;Pedomicrobium	0	0	0	0	0	0	0	0	0	0	0	6
Bacteria;Proteobacteria;Alphaproteobacteria;Rhizobiales;Hyphomicrobiaceae;Pelagibacterium	0	0	0	0	0	0	0	0	22	0	0	80
Bacteria;Proteobacteria;Alphaproteobacteria;Rhizobiales;Hyphomicrobiaceae;Vasilyevaea	0	0	0	0	0	0	0	0	11	0	0	0
Bacteria;Proteobacteria;Alphaproteobacteria;Rhizobiales;Methylobacteriaceae;Methylobacterium	490	221	28	1645	36	42	88	324	200	651	344	141
Bacteria;Proteobacteria;Alphaproteobacteria;Rhizobiales;Methylobacteriaceae;Microvirga	0	0	0	0	0	0	0	0	82	0	0	28
Bacteria;Proteobacteria;Alphaproteobacteria;Rhizobiales;Methylocystaceae;Pleomorphomonas	0	0	0	269	0	0	0	0	0	0	0	0
Bacteria;Proteobacteria;Alphaproteobacteria;Rhizobiales;NA;NA	0	0	0	213	0	0	8	0	14	5	0	163
Bacteria;Proteobacteria;Alphaproteobacteria;Rhizobiales;Phyllobacteriaceae;Aliihoeflea	0	0	0	0	0	0	0	0	0	0	0	29
Bacteria;Proteobacteria;Alphaproteobacteria;Rhizobiales;Phyllobacteriaceae;Aminobacter	0	0	0	0	0	0	0	0	18	0	0	0
Bacteria;Proteobacteria;Alphaproteobacteria;Rhizobiales;Phyllobacteriaceae;Mesorhizobium	0	0	0	279	0	0	0	835	345	331	1474	649
Bacteria;Proteobacteria;Alphaproteobacteria;Rhizobiales;Phyllobacteriaceae;NA	0	0	0	0	0	0	0	0	85	0	0	56
Bacteria;Proteobacteria;Alphaproteobacteria;Rhizobiales;Phyllobacteriaceae;Thermovum	0	0	0	0	0	0	0	0	9	0	0	19
Bacteria;Proteobacteria;Alphaproteobacteria;Rhizobiales;Rhizobiaceae;Kaistia	0	0	0	0	0	0	0	0	17	0	0	0
Bacteria;Proteobacteria;Alphaproteobacteria;Rhizobiales;Rhizobiaceae;NA	0	0	0	0	0	0	0	0	48	0	0	27
Bacteria;Proteobacteria;Alphaproteobacteria;Rhizobiales;Rhizobiaceae;Neorhizobium	0	0	0	0	0	0	8	671	228	54	34	566
Bacteria;Proteobacteria;Alphaproteobacteria;Rhizobiales;Rhizobiaceae;Rhizobium	136	42	0	254	0	0	0	0	237	0	0	192
Bacteria;Proteobacteria;Alphaproteobacteria;Rhizobiales;Rhizobiaceae;Shinella	0	0	0	0	0	0	0	0	21	0	0	0
Bacteria;Proteobacteria;Alphaproteobacteria;Rhizobiales;Rhizobiales_Incertae_Sedis;Phreatobacter	0	0	0	206	0	0	0	0	0	0	0	0
Bacteria;Proteobacteria;Alphaproteobacteria;Rhizobiales;Rhizobiales_Incertae_Sedis;Rhizomicrobium	0	0	0	54	0	0	0	0	0	3	50	0
Bacteria;Proteobacteria;Alphaproteobacteria;Rhizobiales;Xanthobacteraceae;Aquabacter	0	0	0	0	0	0	0	0	0	0	292	0
Bacteria;Proteobacteria;Alphaproteobacteria;Rhizobiales;Xanthobacteraceae;Variibacter	0	0	0	0	0	0	0	0	0	6	0	0
Bacteria;Proteobacteria;Alphaproteobacteria;Rhodobacterales;Rhodobacteraceae;Amaricoccus	0	0	0	354	0	0	9	0	0	0	0	0
Bacteria;Proteobacteria;Alphaproteobacteria;Rhodobacterales;Rhodobacteraceae;Defluviimonas	0	0	0	0	0	0	0	0	59	0	0	115
Bacteria;Proteobacteria;Alphaproteobacteria;Rhodobacterales;Rhodobacteraceae;Falsirhodobacter	0	0	0	0	0	0	0	0	0	0	0	87
Bacteria;Proteobacteria;Alphaproteobacteria;Rhodobacterales;Rhodobacteraceae;Ketogulonicigenium	0	0	0	0	0	0	0	0	18	0	0	9
Bacteria;Proteobacteria;Alphaproteobacteria;Rhodobacterales;Rhodobacteraceae;NA	0	0	0	0	0	63	0	0	127	0	0	254
Bacteria;Proteobacteria;Alphaproteobacteria;Rhodobacterales;Rhodobacteraceae;Paracocccus	0	186	0	420	0	40	32	6	147	81	0	91
Bacteria;Proteobacteria;Alphaproteobacteria;Rhodobacterales;Rhodobacteraceae;Rhodobacter	0	0	0	0	0	0	0	0	20	0	0	24
Bacteria;Proteobacteria;Alphaproteobacteria;Rhodobacterales;Rhodobacteraceae;Rubellimicrobium	94	88	0	73	0	0	11	19	9	0	14	14
Bacteria;Proteobacteria;Alphaproteobacteria;Rhodospirillales;Acetobacteraceae;Acetobacter	0	0	0	0	0	0	25	3	6	6	0	0
Bacteria;Proteobacteria;Alphaproteobacteria;Rhodospirillales;Acetobacteraceae;Acidocella	0	0	0	223	0	0	25	0	4	12	0	3
Bacteria;Proteobacteria;Alphaproteobacteria;Rhodospirillales;Acetobacteraceae;Belnapia	847	0	192	0	0	0	0	27	0	0	0	0
Bacteria;Proteobacteria;Alphaproteobacteria;Rhodospirillales;Acetobacteraceae;Gluconobacter	0	0	0	0	0	0	0	0	0	0	0	13
Bacteria;Proteobacteria;Alphaproteobacteria;Rhodospirillales;Acetobacteraceae;NA	0	0	0	8	0	0	0	16	13	6	0	11
Bacteria;Proteobacteria;Alphaproteobacteria;Rhodospirillales;Acetobacteraceae;Roseococcus	0	0	0	183	0	0	0	0	0	0	0	0
Bacteria;Proteobacteria;Alphaproteobacteria;Rhodospirillales;Acetobacteraceae;Roseomonas	0	0	0	0	0	0	22	0	17	0	0	36
Bacteria;Proteobacteria;Alphaproteobacteria;Rhodospirillales;Acetobacteraceae;Rubritepida	91	0	0	0	0	0	0	0	0	0	0	0
Bacteria;Proteobacteria;Alphaproteobacteria;Rhodospirillales;MSB-1E8;NA	0	0	0	0	0	0	0	0	0	0	0	2
Bacteria;Proteobacteria;Alphaproteobacteria;Rhodospirillales;NA;NA	0	0	0	0	0	0	0	0	9	0	0	7
Bacteria;Proteobacteria;Alphaproteobacteria;Rhodospirillales;Rhodospirillaceae;Azospirillum	0	0	0	723	0	0	0	0	41	13	0	5
Bacteria;Proteobacteria;Alphaproteobacteria;Rhodospirillales;Rhodospirillaceae;NA	0	0	0	0	0	0	0	0	21	0	0	9
Bacteria;Proteobacteria;Alphaproteobacteria;Rhodospirillales;Rhodospirillaceae;Skermanella	15	97	0	0	0	0	0	16	0	0	0	0
Bacteria;Proteobacteria;Alphaproteobacteria;Rhodospirillales;Rhodospirillaceae;Thalassobaculum	0	0	0	0	0	0	0	0	0	0	0	9
Bacteria;Proteobacteria;Alphaproteobacteria;Rhodospirillales;Rhodospirillaceae;Thalassospira	0	18	0	0	0	0	0	0	0	0	0	0
Bacteria;Proteobacteria;Alphaproteobacteria;Rhodospirillales;Rhodospirillales_Incertae_Sedis;Candidatus_Alysiosphaera	0	6	0	182	0	0	0	0	0	0	0	0
Bacteria;Proteobacteria;Alphaproteobacteria;Rhodospirillales;Rhodospirillales_Incertae_Sedis;Geminicoccus	0	0	0	0	0	0	0	0	3	0	0	0
Bacteria;Proteobacteria;Alphaproteobacteria;Rhodospirillales;Rhodospirillales_Incertae_Sedis;Reyranella	0	0	0	0	0	0	0	0	0	3	0	0
Bacteria;Proteobacteria;Alphaproteobacteria;Rickettsiales;Mitochondria;NA	26	354	0	4023	576	121	1667	5126	1397	2863	254	8428
Bacteria;Proteobacteria;Alphaproteobacteria;Rickettsiales;NA;NA	0	0	0	0	0	0	0	0	0	0	0	5
Bacteria;Proteobacteria;Alphaproteobacteria;Rickettsiales;Rickettsiaceae;NA	0	0	0	0	0	0	0	0	8	0	0	0
Bacteria;Proteobacteria;Alphaproteobacteria;Sphingomonadales;DSSF69;NA	0	0	0	0	0	0	0	0	8	0	0	19
Bacteria;Proteobacteria;Alphaproteobacteria;Sphingomonadales;Erythrobacteraceae;Altererythrobacter	0	7	0	0	0	0	0	13	0	0	0	18
Bacteria;Proteobacteria;Alphaproteobacteria;Sphingomonadales;Erythrobacteraceae;NA	0	0	0	0	0	0	0	0	0	0	0	7
Bacteria;Proteobacteria;Alphaproteobacteria;Sphingomonadales;NA;NA	0	253	2499	391	0	0	0	0	13	0	0	0
Bacteria;Proteobacteria;Alphaproteobacteria;Sphingomonadales;Sphingomonadaceae;Blastomonas	0	0	0	298	0	0	0	29	113	21	0	64
Bacteria;Proteobacteria;Alphaproteobacteria;Sphingomonadales;Sphingomonadaceae;NA	0	0	0	0	0	0	0	20	0	0	0	0
Bacteria;Proteobacteria;Alphaproteobacteria;Sphingomonadales;Sphingomonadaceae;Novosphingobium	0	0	0	0	0	0	0	14	55	8	0	147
Bacteria;Proteobacteria;Alphaproteobacteria;Sphingomonadales;Sphingomonadaceae;Sphingobium	0	30	0	0	0	0	0	0	29	11	0	4
Bacteria;Proteobacteria;Alphaproteobacteria;Sphingomonadales;Sphingomonadaceae;Sphingomonas	0	25	5156	159	0	109	270	413	220	1283	165	179
Bacteria;Proteobacteria;Alphaproteobacteria;Sphingomonadales;Sphingomonadaceae;Sphingopyxis	0	0	0	0	0	0	0	0	14	7	0	0
Bacteria;Proteobacteria;Alphaproteobacteria;Sphingomonadales;Sphingomonadaceae;Sphingorhabdus	0	0	0	0	0	0	12	0	0	0	0	0
Bacteria;Proteobacteria;Alphaproteobacteria;Sphingomonadales;Sphingomonadaceae;Stakelama	0	0	0	0	0	0	0	0	6	0	0	10
Bacteria;Proteobacteria;Alphaproteobacteria;Sphingomonadales;Sphingomonadaceae;Zymomonas	0	0	0	0	0	0	0	0	0	0	0	9
Bacteria;Proteobacteria;Betaproteobacteria;Burkholderiales;Alcaligenaceae;Alcaligenes	0	0	0	0	0	0	9	0	0	10	0	0
Bacteria;Proteobacteria;Betaproteobacteria;Burkholderiales;Alcaligenaceae;NA	0	0	0	0	0	22	0	0	159	0	0	83
Bacteria;Proteobacteria;Betaproteobacteria;Burkholderiales;Alcaligenaceae;Parasutterella	50	279	0	0	0	0	0	0	8	112	0	20
Bacteria;Proteobacteria;Betaproteobacteria;Burkholderiales;Alcaligenaceae;Pigmentiphaga	0	0	0	0	0	0	0	0	42	0	0	24
Bacteria;Proteobacteria;Betaproteobacteria;Burkholderiales;Alcaligenaceae;Pusillimonas	0	0	0	0	0	0	0	0	75	0	0	0
Bacteria;Proteobacteria;Betaproteobacteria;Burkholderiales;Alcaligenaceae;Sutterella	41	1129	0	403	39	0	243	62	18	27	0	3
Bacteria;Proteobacteria;Betaproteobacteria;Burkholderiales;Burkholderiaceae;Burkholderia	0	69	0	688	0	0	15	0	0	0	0	0
Bacteria;Proteobacteria;Betaproteobacteria;Burkholderiales;Burkholderiaceae;Cupriavidus	0	15	0	0	0	0	161	1437	1149	469	4338	964
Bacteria;Proteobacteria;Betaproteobacteria;Burkholderiales;Burkholderiaceae;Lautropia	0	320	0	1740	0	11	403	82	553	287	0	742
Bacteria;Proteobacteria;Betaproteobacteria;Burkholderiales;Burkholderiaceae;Ralstonia	0	0	478	254	0	0	0	0	22	11	0	0
Bacteria;Proteobacteria;Betaproteobacteria;Burkholderiales;Comamonadaceae;Acidovorax	69	0	0	405	0	0	0	0	0	0	0	0
Bacteria;Proteobacteria;Betaproteobacteria;Burkholderiales;Comamonadaceae;Aquabacterium	0	0	0	0	0	0	19	0	0	0	0	0
Bacteria;Proteobacteria;Betaproteobacteria;Burkholderiales;Comamonadaceae;Brachymonas	0	0	0	35	0	0	0	0	0	0	0	0
Bacteria;Proteobacteria;Betaproteobacteria;Burkholderiales;Comamonadaceae;Comamonas	0	0	0	0	0	0	0	0	14	0	0	40
Bacteria;Proteobacteria;Betaproteobacteria;Burkholderiales;Comamonadaceae;Curvibacter	181	38	7787	773	0	0	0	0	0	0	0	0
Bacteria;Proteobacteria;Betaproteobacteria;Burkholderiales;Comamonadaceae;Delftia	0	0	146	0	0	0	0	0	0	0	0	0
Bacteria;Proteobacteria;Betaproteobacteria;Burkholderiales;Comamonadaceae;Diaphorobacter	0	0	0	175	0	0	0	0	0	0	0	0
Bacteria;Proteobacteria;Betaproteobacteria;Burkholderiales;Comamonadaceae;Hydrogenophaga	0	0	0	0	0	0	0	0	0	0	0	7
Bacteria;Proteobacteria;Betaproteobacteria;Burkholderiales;Comamonadaceae;Ideonella	0	0	0	0	0	27	0	0	0	0	0	0
Bacteria;Proteobacteria;Betaproteobacteria;Burkholderiales;Comamonadaceae;Leptothrix	46	0	0	0	0	0	0	0	0	0	0	0
Bacteria;Proteobacteria;Betaproteobacteria;Burkholderiales;Comamonadaceae;NA	0	62	167	0	0	0	0	0	92	73	65	30
Bacteria;Proteobacteria;Betaproteobacteria;Burkholderiales;Comamonadaceae;Pelomonas	38	0	0	0	0	0	0	0	0	0	0	0
Bacteria;Proteobacteria;Betaproteobacteria;Burkholderiales;Comamonadaceae;Piscinibacter	0	0	0	0	0	0	0	0	0	0	93	0
Bacteria;Proteobacteria;Betaproteobacteria;Burkholderiales;Comamonadaceae;Tepidimonas	0	0	0	42	41	0	0	0	0	0	0	0
Bacteria;Proteobacteria;Betaproteobacteria;Burkholderiales;Comamonadaceae;Variovorax	0	0	0	199	0	0	0	0	0	0	28	21
Bacteria;Proteobacteria;Betaproteobacteria;Burkholderiales;Comamonadaceae;Xenophilus	0	0	0	0	0	0	0	0	37	75	0	0
Bacteria;Proteobacteria;Betaproteobacteria;Burkholderiales;Comamonadaceae;Xylophilus	0	0	0	0	0	0	0	17	0	0	0	0
Bacteria;Proteobacteria;Betaproteobacteria;Burkholderiales;NA;NA	0	21	0	0	0	0	30	0	0	0	0	10
Bacteria;Proteobacteria;Betaproteobacteria;Burkholderiales;Oxalobacteraceae;Duganella	0	0	0	0	0	0	0	0	91	0	0	0
Bacteria;Proteobacteria;Betaproteobacteria;Burkholderiales;Oxalobacteraceae;Herbaspirillum	0	0	0	0	55	0	0	20	0	0	0	0
Bacteria;Proteobacteria;Betaproteobacteria;Burkholderiales;Oxalobacteraceae;Janthinobacterium	0	0	97	0	0	0	36	0	0	0	0	75
Bacteria;Proteobacteria;Betaproteobacteria;Burkholderiales;Oxalobacteraceae;Massilia	0	0	0	342	0	129	0	29	501	0	0	905
Bacteria;Proteobacteria;Betaproteobacteria;Burkholderiales;Oxalobacteraceae;NA	0	0	0	327	0	0	0	0	34	0	0	167
Bacteria;Proteobacteria;Betaproteobacteria;Burkholderiales;Oxalobacteraceae;Noviherbaspirillum	0	0	0	116	0	0	0	0	46	0	0	0
Bacteria;Proteobacteria;Betaproteobacteria;Burkholderiales;Oxalobacteraceae;Oxalobacter	0	19	0	0	0	0	0	0	0	0	0	0
Bacteria;Proteobacteria;Betaproteobacteria;Burkholderiales;Oxalobacteraceae;Pseudoduganella	0	31	0	0	0	0	0	0	0	0	0	0
Bacteria;Proteobacteria;Betaproteobacteria;Burkholderiales;Oxalobacteraceae;Undibacterium	0	0	0	0	0	0	0	9	0	0	23	0
Bacteria;Proteobacteria;Betaproteobacteria;Hydrogenophilales;Hydrogenophilaceae;Hydrogenophilus	0	0	0	20	0	0	0	0	0	0	0	0
Bacteria;Proteobacteria;Betaproteobacteria;Methylophilales;Methylophilaceae;Methylophilus	0	0	0	0	0	0	0	0	11	0	0	0
Bacteria;Proteobacteria;Betaproteobacteria;Methylophilales;Methylophilaceae;NA	0	0	0	0	0	0	0	0	14	0	0	22
Bacteria;Proteobacteria;Betaproteobacteria;Neisseriales;Neisseriaceae;Eikenella	0	30	0	392	0	0	16	0	0	40	0	20
Bacteria;Proteobacteria;Betaproteobacteria;Neisseriales;Neisseriaceae;Kingella	0	69	0	1040	0	0	366	13	88	142	0	135
Bacteria;Proteobacteria;Betaproteobacteria;Neisseriales;Neisseriaceae;NA	0	346	0	725	120	73	81	15	91	87	0	48
Bacteria;Proteobacteria;Betaproteobacteria;Neisseriales;Neisseriaceae;Neisseria	103	1337	0	5095	0	107	1145	114	895	3879	0	272
Bacteria;Proteobacteria;Betaproteobacteria;Nitrosomonadales;Nitrosomonadaceae;NA	0	0	0	0	0	0	0	0	0	0	0	6
Bacteria;Proteobacteria;Betaproteobacteria;Rhodocyclales;Rhodocyclaceae;Azospira	0	0	0	0	0	0	0	0	192	10	0	0
Bacteria;Proteobacteria;Betaproteobacteria;Rhodocyclales;Rhodocyclaceae;Ferribacterium	0	0	0	0	0	0	8	0	0	0	0	0
Bacteria;Proteobacteria;Betaproteobacteria;Rhodocyclales;Rhodocyclaceae;Methyloversatilis	0	0	0	0	0	0	0	0	0	13	0	0
Bacteria;Proteobacteria;Betaproteobacteria;Rhodocyclales;Rhodocyclaceae;Propionivibrio	0	0	0	76	0	0	0	0	0	0	0	0
Bacteria;Proteobacteria;Deltaproteobacteria;Bdellovibrionales;Bacteriovoracaceae;Bacteriovorax	0	0	0	0	0	0	0	0	21	0	0	0
Bacteria;Proteobacteria;Deltaproteobacteria;Bdellovibrionales;Bacteriovoracaceae;Peredibacter	0	0	0	188	0	0	0	0	220	3	0	47
Bacteria;Proteobacteria;Deltaproteobacteria;Bdellovibrionales;Bdellovibrionaceae;Bdellovibrio	0	0	0	0	0	0	0	0	55	0	0	0
Bacteria;Proteobacteria;Deltaproteobacteria;Bdellovibrionales;Bdellovibrionaceae;OM27_clade	0	0	0	0	0	0	0	4	0	0	0	0
Bacteria;Proteobacteria;Deltaproteobacteria;Desulfovibrionales;Desulfovibrionaceae;Bilophila	0	40	0	0	0	0	0	0	0	2	0	0
Bacteria;Proteobacteria;Deltaproteobacteria;Desulfovibrionales;Desulfovibrionaceae;Desulfovibrio	0	67	0	0	0	0	0	0	8	0	0	15
Bacteria;Proteobacteria;Deltaproteobacteria;Desulfurellales;Desulfurellaceae;NA	0	0	0	0	0	0	0	7	0	0	0	0
Bacteria;Proteobacteria;Deltaproteobacteria;Myxococcales;BIrii41;NA	0	5	0	0	0	0	0	0	12	0	0	89
Bacteria;Proteobacteria;Deltaproteobacteria;Myxococcales;Blfdi19;NA	0	0	0	0	0	0	0	0	0	0	0	4
Bacteria;Proteobacteria;Deltaproteobacteria;Myxococcales;Cystobacteraceae;Anaeromyxobacter	0	0	0	0	0	0	0	0	0	0	0	3
Bacteria;Proteobacteria;Deltaproteobacteria;Myxococcales;Myxococcaceae;Myxococcus	0	4	0	0	0	0	0	0	0	0	0	7
Bacteria;Proteobacteria;Deltaproteobacteria;Myxococcales;NA;NA	0	0	0	0	0	0	0	0	0	0	0	8
Bacteria;Proteobacteria;Deltaproteobacteria;Myxococcales;Polyangiaceae;Byssovorax	0	25	0	0	0	0	0	0	0	0	0	0
Bacteria;Proteobacteria;Deltaproteobacteria;Myxococcales;Polyangiaceae;Sorangium	0	0	0	0	0	0	0	0	0	6	0	3
Bacteria;Proteobacteria;Deltaproteobacteria;Myxococcales;Sandaracinaceae;Sandaracinus	0	0	0	0	0	0	0	0	4	0	0	7
Bacteria;Proteobacteria;Deltaproteobacteria;NA;NA;NA	77	0	0	0	48	0	6	0	0	0	0	0
Bacteria;Proteobacteria;Epsilonproteobacteria;Campylobacterales;Campylobacteraceae;Campylobacter	0	151	0	450	0	0	183	44	111	181	18	38
Bacteria;Proteobacteria;Gammaproteobacteria;Aeromonadales;Aeromonadaceae;Aeromonas	0	0	0	0	0	0	15	9	71	71	0	29
Bacteria;Proteobacteria;Gammaproteobacteria;Alteromonadales;Alteromonadaceae;Alishewanella	0	0	0	0	0	0	0	0	31	0	0	21
Bacteria;Proteobacteria;Gammaproteobacteria;Alteromonadales;Pseudoalteromonadaceae;Pseudoalteromonas	0	0	0	0	0	0	0	0	0	0	0	5
Bacteria;Proteobacteria;Gammaproteobacteria;Alteromonadales;Psychromonadaceae;Psychromonas	0	15	0	0	43	0	25	18	57	18	0	11
Bacteria;Proteobacteria;Gammaproteobacteria;Alteromonadales;Shewanellaceae;Shewanella	0	0	0	0	0	0	0	0	20	9	0	0
Bacteria;Proteobacteria;Gammaproteobacteria;Cardiobacteriales;Cardiobacteriaceae;Cardiobacterium	0	86	0	519	0	0	48	0	22	66	0	100
Bacteria;Proteobacteria;Gammaproteobacteria;Cellvibrionales;Cellvibrionaceae;Cellvibrio	0	0	0	0	0	0	0	0	607	0	0	20
Bacteria;Proteobacteria;Gammaproteobacteria;Cellvibrionales;Cellvibrionaceae;Gilvimarinus	0	0	0	0	0	0	0	0	0	0	0	9
Bacteria;Proteobacteria;Gammaproteobacteria;Cellvibrionales;Cellvibrionaceae;NA	0	0	0	0	0	0	0	0	674	0	0	344
Bacteria;Proteobacteria;Gammaproteobacteria;Cellvibrionales;Cellvibrionaceae;Simiduia	0	0	0	0	0	0	0	0	136	0	0	51
Bacteria;Proteobacteria;Gammaproteobacteria;Cellvibrionales;Halieaceae;Haliea	0	0	0	0	0	0	0	0	0	0	58	0
Bacteria;Proteobacteria;Gammaproteobacteria;Cellvibrionales;NA;NA	0	0	0	0	0	0	0	0	31	0	0	56
Bacteria;Proteobacteria;Gammaproteobacteria;Chromatiales;Chromatiaceae;Rheinheimera	0	0	0	0	0	0	0	0	281	0	0	0
Bacteria;Proteobacteria;Gammaproteobacteria;Enterobacteriales;Enterobacteriaceae;Buchnera	0	0	0	0	0	0	0	0	0	0	0	4
Bacteria;Proteobacteria;Gammaproteobacteria;Enterobacteriales;Enterobacteriaceae;Cedecea	0	0	0	80	0	0	0	0	0	0	0	0
Bacteria;Proteobacteria;Gammaproteobacteria;Enterobacteriales;Enterobacteriaceae;Citrobacter	0	0	0	0	0	34	0	0	336	0	0	617
Bacteria;Proteobacteria;Gammaproteobacteria;Enterobacteriales;Enterobacteriaceae;Enterobacter	0	0	0	152	0	0	0	0	0	0	0	0
Bacteria;Proteobacteria;Gammaproteobacteria;Enterobacteriales;Enterobacteriaceae;Escherichia-Shigella	0	51	3035	297	0	0	64	0	0	23	0	0
Bacteria;Proteobacteria;Gammaproteobacteria;Enterobacteriales;Enterobacteriaceae;Hafnia	0	0	0	0	0	0	31	0	0	22	0	0
Bacteria;Proteobacteria;Gammaproteobacteria;Enterobacteriales;Enterobacteriaceae;Klebsiella	0	51	0	2421	0	0	0	0	0	0	0	0
Bacteria;Proteobacteria;Gammaproteobacteria;Enterobacteriales;Enterobacteriaceae;Leminorella	0	0	0	0	0	0	2	0	0	0	0	0
Bacteria;Proteobacteria;Gammaproteobacteria;Enterobacteriales;Enterobacteriaceae;NA	0	112	0	396	308	164	225	268	1114	366	138	2302
Bacteria;Proteobacteria;Gammaproteobacteria;Enterobacteriales;Enterobacteriaceae;Pantoea	0	66	0	192	0	234	126	227	468	121	204	5683
Bacteria;Proteobacteria;Gammaproteobacteria;Enterobacteriales;Enterobacteriaceae;Rahnella	0	27	0	76	0	0	0	0	0	0	0	0
Bacteria;Proteobacteria;Gammaproteobacteria;Enterobacteriales;Enterobacteriaceae;Raoultella	0	0	0	440	0	0	0	0	0	0	0	0
Bacteria;Proteobacteria;Gammaproteobacteria;Enterobacteriales;Enterobacteriaceae;Salmonella	0	527	0	644	0	0	0	0	0	0	0	0
Bacteria;Proteobacteria;Gammaproteobacteria;Enterobacteriales;Enterobacteriaceae;Serratia	0	0	0	747	0	44	874	0	275	1376	189	0
Bacteria;Proteobacteria;Gammaproteobacteria;Enterobacteriales;Enterobacteriaceae;Tatumella	48	0	0	0	0	0	0	0	0	0	0	0
Bacteria;Proteobacteria;Gammaproteobacteria;Enterobacteriales;Enterobacteriaceae;Yersinia	0	0	0	0	0	0	21	0	40	81	0	0
Bacteria;Proteobacteria;Gammaproteobacteria;Legionellales;Legionellaceae;Legionella	0	0	0	0	0	0	0	7	29	6	0	0
Bacteria;Proteobacteria;Gammaproteobacteria;Methylococcales;Methylococcaceae;NA	0	0	0	0	0	0	0	0	2	0	0	0
Bacteria;Proteobacteria;Gammaproteobacteria;NA;NA;NA	0	0	0	26	0	0	0	0	1187	26	0	262
Bacteria;Proteobacteria;Gammaproteobacteria;Oceanospirillales;Alcanivoracaceae;Alcanivorax	0	0	0	0	0	0	0	0	8	0	0	41
Bacteria;Proteobacteria;Gammaproteobacteria;Oceanospirillales;Halomonadaceae;Cobetia	0	0	0	0	0	0	0	0	0	0	0	10
Bacteria;Proteobacteria;Gammaproteobacteria;Oceanospirillales;Halomonadaceae;Halomonas	0	0	0	0	0	134	0	0	163	0	0	206
Bacteria;Proteobacteria;Gammaproteobacteria;Oceanospirillales;Halomonadaceae;Kushneria	0	0	0	0	0	0	0	0	0	0	0	7
Bacteria;Proteobacteria;Gammaproteobacteria;Oceanospirillales;Halomonadaceae;NA	0	0	0	0	0	0	0	0	29	0	0	19
Bacteria;Proteobacteria;Gammaproteobacteria;Oceanospirillales;Halomonadaceae;Salinicola	0	10	0	0	0	0	0	0	0	3	0	15
Bacteria;Proteobacteria;Gammaproteobacteria;Oceanospirillales;Oceanospirillaceae;Marinomonas	0	22	0	0	0	0	12	0	13	10	0	9
Bacteria;Proteobacteria;Gammaproteobacteria;Orbales;Orbaceae;Gilliamella	0	0	0	39	0	0	0	0	0	0	0	0
Bacteria;Proteobacteria;Gammaproteobacteria;Pasteurellales;Pasteurellaceae;Actinobacillus	0	107	0	541	276	0	126	248	111	1875	0	51
Bacteria;Proteobacteria;Gammaproteobacteria;Pasteurellales;Pasteurellaceae;Aggregatibacter	0	364	0	636	0	44	131	5	26	259	0	1030
Bacteria;Proteobacteria;Gammaproteobacteria;Pasteurellales;Pasteurellaceae;Haemophilus	0	2046	0	6738	18	31	395	51	248	405	0	41
Bacteria;Proteobacteria;Gammaproteobacteria;Pasteurellales;Pasteurellaceae;NA	0	0	0	0	0	59	218	0	88	389	0	2
Bacteria;Proteobacteria;Gammaproteobacteria;Pseudomonadales;Moraxellaceae;Acinetobacter	79	232	2625	1048	417	637	913	1146	34474	1333	315	2337
Bacteria;Proteobacteria;Gammaproteobacteria;Pseudomonadales;Moraxellaceae;Alkanindiges	0	0	0	0	0	0	0	0	0	0	0	12
Bacteria;Proteobacteria;Gammaproteobacteria;Pseudomonadales;Moraxellaceae;Moraxella	0	361	0	219	15	0	21	115	35	97	0	37
Bacteria;Proteobacteria;Gammaproteobacteria;Pseudomonadales;Moraxellaceae;NA	0	0	0	426	0	0	0	0	0	0	0	0
Bacteria;Proteobacteria;Gammaproteobacteria;Pseudomonadales;Moraxellaceae;Psychrobacter	0	14	0	0	0	296	27	15	551	32	0	69
Bacteria;Proteobacteria;Gammaproteobacteria;Pseudomonadales;Pseudomonadaceae;Azomonas	0	0	0	805	109	0	60	0	28	64	0	7
Bacteria;Proteobacteria;Gammaproteobacteria;Pseudomonadales;Pseudomonadaceae;NA	0	12	0	0	0	0	28	0	69	0	0	145
Bacteria;Proteobacteria;Gammaproteobacteria;Pseudomonadales;Pseudomonadaceae;Pseudomonas	200	87	11351	686	0	138	0	99	677	44	15	2908
Bacteria;Proteobacteria;Gammaproteobacteria;Thiotrichales;Piscirickettsiaceae;Methylophaga	0	0	0	0	0	33	0	0	0	0	0	27
Bacteria;Proteobacteria;Gammaproteobacteria;Vibrionales;Vibrionaceae;Photobacterium	0	0	0	0	0	0	0	0	7	0	0	0
Bacteria;Proteobacteria;Gammaproteobacteria;Vibrionales;Vibrionaceae;Vibrio	0	12	0	0	0	108	0	9	22	10	0	117
Bacteria;Proteobacteria;Gammaproteobacteria;Xanthomonadales;NA;NA	0	0	0	0	0	0	0	9	0	0	0	3
Bacteria;Proteobacteria;Gammaproteobacteria;Xanthomonadales;Nevskiaceae;Nevskia	0	11	0	0	0	0	0	0	0	0	0	0
Bacteria;Proteobacteria;Gammaproteobacteria;Xanthomonadales;Solimonadaceae;Solimonas	0	0	0	0	0	0	0	0	2	0	0	0
Bacteria;Proteobacteria;Gammaproteobacteria;Xanthomonadales;Xanthomonadaceae;Luteibacter	0	0	0	83	0	0	0	0	0	0	0	0
Bacteria;Proteobacteria;Gammaproteobacteria;Xanthomonadales;Xanthomonadaceae;Luteimonas	0	0	0	0	0	0	0	0	51	0	0	179
Bacteria;Proteobacteria;Gammaproteobacteria;Xanthomonadales;Xanthomonadaceae;NA	0	0	0	322	0	0	0	0	10	0	0	0
Bacteria;Proteobacteria;Gammaproteobacteria;Xanthomonadales;Xanthomonadaceae;Pseudoxanthomonas	27	0	0	0	134	0	0	0	28	0	0	0
Bacteria;Proteobacteria;Gammaproteobacteria;Xanthomonadales;Xanthomonadaceae;Stenotrophomonas	0	14	0	525	0	0	23	405	1642	63	14	323
Bacteria;Proteobacteria;Gammaproteobacteria;Xanthomonadales;Xanthomonadaceae;Thermomonas	0	0	0	0	0	0	0	0	0	15	0	0
Bacteria;Proteobacteria;Gammaproteobacteria;Xanthomonadales;Xanthomonadaceae;Xanthomonas	0	47	0	0	0	117	128	39	64	16	0	105
Bacteria;Proteobacteria;Gammaproteobacteria;Xanthomonadales;Xanthomonadales_Incertae_Sedis;Acidibacter	0	0	0	294	0	0	0	0	0	0	0	0
Bacteria;Proteobacteria;Gammaproteobacteria;Xanthomonadales;Xanthomonadales_Incertae_Sedis;Steroidobacter	0	0	0	0	0	44	0	0	0	0	0	0
Bacteria;Proteobacteria;NA;NA;NA;NA	0	0	0	0	32	0	0	5	9	0	0	10
Bacteria;Proteobacteria;TA18;NA;NA;NA	0	0	0	0	0	0	0	0	0	0	0	8
Bacteria;SHA-109;NA;NA;NA;NA	0	0	0	0	0	0	0	0	2	0	0	0
Bacteria;Saccharibacteria;NA;NA;NA;NA	0	312	0	2770	30	0	213	7	198	196	6	13
Bacteria;Saccharibacteria;Unknown_Class;Unknown_Order;Unknown_Family;Candidatus_Saccharimonas	0	26	0	343	0	0	0	0	4	5	0	0
Bacteria;Spirochaetae;Spirochaetes;Spirochaetales;Spirochaetaceae;NA	0	0	0	17	0	0	0	0	0	0	0	0
Bacteria;Spirochaetae;Spirochaetes;Spirochaetales;Spirochaetaceae;Treponema_2	0	8	0	78	0	0	0	10	0	0	0	8
Bacteria;Synergistetes;Synergistia;Synergistales;Synergistaceae;Jonquetella	0	0	0	0	0	0	0	8	0	0	0	0
Bacteria;Synergistetes;Synergistia;Synergistales;Synergistaceae;Pyramidobacter	0	0	0	0	0	0	0	0	0	0	29	0
Bacteria;TM6;NA;NA;NA;NA	0	0	0	0	0	0	0	0	6	0	0	0
Bacteria;Tenericutes;Mollicutes;Anaeroplasmatales;Anaeroplasmataceae;Anaeroplasma	0	6	0	0	0	0	0	3	0	0	0	0
Bacteria;Tenericutes;Mollicutes;Mollicutes_RF9;NA;NA	0	27	0	66	0	0	220	20	18	28	0	15
Bacteria;Tenericutes;Mollicutes;Mycoplasmatales;Mycoplasmataceae;Mycoplasma	0	0	0	0	0	0	20	6	0	0	0	0
Bacteria;Tenericutes;Mollicutes;NB1-n;NA;NA	9	50	0	0	0	0	0	0	0	0	0	0
Bacteria;Verrucomicrobia;NA;NA;NA;NA	0	0	0	0	0	0	0	0	0	0	0	2
Bacteria;Verrucomicrobia;Opitutae;NA;NA;NA	0	0	0	0	0	0	0	0	0	0	0	4
Bacteria;Verrucomicrobia;Opitutae;Opitutales;Opitutaceae;Opitutus	0	0	0	0	41	0	0	0	55	0	0	7
Bacteria;Verrucomicrobia;Spartobacteria;Chthoniobacterales;Chthoniobacteraceae;Chthoniobacter	0	6	0	0	0	0	0	0	0	0	0	0
Bacteria;Verrucomicrobia;Spartobacteria;Chthoniobacterales;FukuN18_freshwater_group;NA	0	0	0	0	0	0	0	0	14	0	0	0
Bacteria;Verrucomicrobia;Verrucomicrobiae;Verrucomicrobiales;Verrucomicrobiaceae;Akkermansia	0	24	0	109	0	0	0	5	10	31	0	245
Bacteria;Verrucomicrobia;Verrucomicrobiae;Verrucomicrobiales;Verrucomicrobiaceae;Luteolibacter	0	0	0	0	0	0	0	0	29	0	0	10
Bacteria;Verrucomicrobia;Verrucomicrobiae;Verrucomicrobiales;Verrucomicrobiaceae;NA	0	0	0	0	0	0	0	0	0	0	0	12
Bacteria;Verrucomicrobia;Verrucomicrobiae;Verrucomicrobiales;Verrucomicrobiaceae;Prosthecobacter	0	0	0	0	0	0	0	0	8	0	0	0
Bacteria;WD272;NA;NA;NA;NA	0	0	0	0	0	0	0	0	0	0	0	2
